# Supplementary material for: Effects of different preceding crops on soil properties and rhizosphere microbial community of sugar beet
Source: Front Plant Sci. 2025 Oct 21;16:1626870. doi: 10.3389/fpls.2025.1626870 (PMC12582944; doi:10.3389/fpls.2025.1626870)
Supplement: Supplementary file 1 [file Table1.xlsx]

## Sheet: Supplementary Table S1
OTU_2448	k__Bacteria; p__unidentified_Bacteria; c__Thermoleophilia; o__Gaiellales; f__; g__; s__
OTU_2542	k__Bacteria; p__Verrucomicrobiota; c__Verrucomicrobiae; o__Pedosphaerales; f__Pedosphaeraceae
OTU_1932	k__Bacteria
OTU_12217	k__Bacteria; p__Proteobacteria; c__Gammaproteobacteria; o__Burkholderiales; f__Nitrosomonadaceae; g__MND1; s__
OTU_3261	k__Bacteria
OTU_663	k__Bacteria; p__Verrucomicrobiota; c__Verrucomicrobiae; o__Pedosphaerales; f__Pedosphaeraceae; g__; s__
OTU_777	k__Bacteria; p__Planctomycetota; c__Phycisphaerae; o__Tepidisphaerales; f__WD2101_soil_group; g__; s__
OTU_126	k__Bacteria
OTU_796	k__Bacteria; p__Bacteroidota; c__Bacteroidia; o__Chitinophagales; f__Chitinophagaceae; g__Cnuella; s__
OTU_2807	k__Bacteria; p__Chloroflexi
OTU_15611	k__Bacteria; p__Proteobacteria; c__Alphaproteobacteria; o__Rhizobiales; f__Rhizobiaceae
OTU_8326	k__Bacteria; p__Proteobacteria; c__Gammaproteobacteria; o__unidentified_Gammaproteobacteria; f__unidentified_Gammaproteobacteria; g__Acidibacter; s__
OTU_1247	k__Bacteria; p__Bacteroidota; c__Bacteroidia; o__Cytophagales; f__Microscillaceae; g__Ohtaekwangia; s__
OTU_2019	k__Bacteria; p__unidentified_Bacteria; c__unidentified_Bacteria; o__Pirellulales; f__Pirellulaceae; g__; s__
OTU_16608	k__Bacteria
OTU_2420	k__Bacteria; p__Firmicutes; c__Bacilli; o__Bacillales; f__Bacillaceae; g__Bacillus; s__Bacillus_weihaiensis
OTU_2651	k__Bacteria; p__Proteobacteria; c__Gammaproteobacteria; o__Legionellales; f__Legionellaceae; g__Legionella
OTU_20040	k__Bacteria; p__Acidobacteriota; c__Vicinamibacteria; o__Vicinamibacterales; f__Vicinamibacteraceae
OTU_13800	k__Bacteria; p__unidentified_Bacteria; c__Thermoleophilia; o__Gaiellales; f__; g__; s__
OTU_14360	k__Bacteria; p__unidentified_Bacteria; c__unidentified_Bacteria; o__Gemmatimonadales; f__Gemmatimonadaceae; g__; s__
OTU_13248	k__Bacteria; p__Acidobacteriota; c__Vicinamibacteria; o__Vicinamibacterales; f__Vicinamibacteraceae
OTU_16027	k__Bacteria; p__unidentified_Bacteria; c__Bacteroidia; o__Chitinophagales; f__Saprospiraceae; g__; s__
OTU_984	k__Bacteria; p__Chloroflexi; c__Chloroflexia; o__Thermomicrobiales; f__JG30-KF-CM45; g__; s__
OTU_1342	k__Bacteria; p__Proteobacteria; c__Gammaproteobacteria; o__Burkholderiales
OTU_456	k__Bacteria; p__Acidobacteriota; c__Vicinamibacteria; o__Vicinamibacterales; f__Vicinamibacteraceae; g__; s__
OTU_15582	k__Bacteria; p__Verrucomicrobiota; c__Verrucomicrobiae; o__Pedosphaerales; f__Pedosphaeraceae
OTU_2699	k__Bacteria; p__Cyanobacteria; c__Cyanobacteriia; o__Chloroplast; f__unidentified_Chloroplast; g__unidentified_Chloroplast
OTU_1733	k__Bacteria; p__unidentified_Bacteria; c__Saccharimonadia; o__Saccharimonadales; f__YM_S32_TM7_50_20; g__; s__
OTU_240	k__Bacteria; p__Acidobacteriota; c__Acidobacteriae; o__Bryobacterales; f__Bryobacteraceae; g__Bryobacter; s__
OTU_1970	k__Bacteria; p__Actinobacteriota; c__MB-A2-108; o__; f__; g__; s__
OTU_2025	k__Bacteria; p__Acidobacteriota; c__Acidobacteriae; o__Bryobacterales; f__Bryobacteraceae; g__Bryobacter; s__
OTU_19515	k__Bacteria; p__unidentified_Bacteria; c__Vicinamibacteria; o__Vicinamibacterales
OTU_21187	k__Bacteria; p__Verrucomicrobiota; c__Verrucomicrobiae; o__Pedosphaerales; f__Pedosphaeraceae; g__Ellin517
OTU_7135	k__Bacteria; p__Proteobacteria; c__Gammaproteobacteria; o__Burkholderiales; f__Nitrosomonadaceae; g__MND1; s__
OTU_2114	k__Bacteria; p__Planctomycetota; c__Phycisphaerae; o__Tepidisphaerales; f__WD2101_soil_group; g__; s__
OTU_148	k__Bacteria; p__Proteobacteria; c__Gammaproteobacteria; o__Xanthomonadales; f__Xanthomonadaceae; g__Stenotrophomonas; s__Stenotrophomonas_sp_MYb57
OTU_1187	k__Bacteria; p__Actinobacteria; c__unidentified_Actinobacteria; o__Corynebacteriales; f__Nocardiaceae; g__Rhodococcus
OTU_14002	k__Bacteria
OTU_1815	k__Bacteria; p__Proteobacteria; c__Gammaproteobacteria; o__R7C24; f__; g__; s__
OTU_3321	k__Bacteria; p__Firmicutes; c__Clostridia; o__Clostridiales; f__Clostridiaceae; g__Clostridium_sensu_stricto_1; s__Clostridium_butyricum
OTU_2742	k__Bacteria; p__Planctomycetota; c__Phycisphaerae; o__Phycisphaerales; f__Phycisphaeraceae; g__SM1A02; s__
OTU_6962	k__Bacteria; p__unidentified_Bacteria; c__Bacteroidia; o__Cytophagales; f__Microscillaceae; g__; s__
OTU_16349	k__Bacteria; p__Planctomycetota; c__Phycisphaerae; o__Tepidisphaerales; f__WD2101_soil_group; g__; s__
OTU_1189	k__Bacteria; p__unidentified_Bacteria; c__Polyangia; o__Polyangiales; f__Sandaracinaceae; g__; s__
OTU_78	k__Bacteria; p__Proteobacteria; c__Gammaproteobacteria; o__Burkholderiales; f__Comamonadaceae; g__Ramlibacter
OTU_11850	k__Bacteria; p__Acidobacteriota; c__Subgroup_11; o__; f__; g__; s__
OTU_209	k__Bacteria; p__Bacteroidota; c__Bacteroidia; o__Chitinophagales; f__Chitinophagaceae; g__Ferruginibacter; s__
OTU_10305	k__Bacteria; p__Actinobacteriota; c__Thermoleophilia; o__Gaiellales; f__Gaiellaceae; g__Gaiella; s__
OTU_4430	k__Bacteria; p__unidentified_Bacteria; c__Thermoleophilia; o__Gaiellales; f__; g__; s__
OTU_328	k__Bacteria; p__Planctomycetota; c__Phycisphaerae; o__Tepidisphaerales; f__WD2101_soil_group; g__; s__
OTU_2733	k__Bacteria; p__Myxococcota; c__Polyangia; o__Haliangiales; f__Haliangiaceae; g__Haliangium; s__
OTU_17438	k__Bacteria; p__Actinobacteria; c__unidentified_Actinobacteria; o__Micromonosporales; f__Micromonosporaceae; g__Actinoplanes
OTU_1921	k__Bacteria; p__Verrucomicrobiota; c__Verrucomicrobiae; o__Verrucomicrobiales; f__Verrucomicrobiaceae; g__Prosthecobacter
OTU_160	k__Bacteria; p__Proteobacteria; c__Gammaproteobacteria; o__Burkholderiales; f__Nitrosomonadaceae; g__MND1; s__
OTU_20341	k__Bacteria; p__Myxococcota; c__Polyangia; o__Haliangiales; f__Haliangiaceae; g__Haliangium; s__
OTU_1098	k__Bacteria; p__Planctomycetes; c__unidentified_Planctomycetes; o__Planctomycetales; f__Schlesneriaceae; g__Schlesneria; s__
OTU_317	k__Bacteria; p__Acidobacteriota; c__Blastocatellia; o__Blastocatellales; f__Blastocatellaceae; g__JGI_0001001-H03; s__
OTU_537	k__Bacteria; p__Verrucomicrobiota; c__Verrucomicrobiae; o__Pedosphaerales; f__Pedosphaeraceae
OTU_1030	k__Bacteria; p__Proteobacteria; c__Alphaproteobacteria; o__Rhizobiales; f__unidentified_Rhizobiales; g__Bauldia; s__
OTU_2100	k__Bacteria; p__Myxococcota; c__Myxococcia; o__Myxococcales; f__27F-1492R; g__; s__
OTU_2435	k__Bacteria; p__unidentified_Bacteria; c__unidentified_Bacteria; o__Gemmatimonadales; f__Gemmatimonadaceae; g__; s__
OTU_853	k__Bacteria; p__Chloroflexi; c__Anaerolineae; o__Anaerolineales; f__Anaerolineaceae; g__UTCFX1; s__
OTU_6629	k__Bacteria; p__Gemmatimonadetes; c__unidentified_Gemmatimonadetes; o__Gemmatimonadales; f__Gemmatimonadaceae; g__Roseisolibacter; s__
OTU_351	k__Bacteria; p__Bacteroidota; c__Bacteroidia; o__Cytophagales; f__Hymenobacteraceae; g__Adhaeribacter; s__
OTU_199	k__Bacteria; p__Gemmatimonadota; c__S0134_terrestrial_group; o__; f__; g__; s__
OTU_4969	k__Bacteria; p__Elusimicrobiota; c__Lineage_IIc; o__; f__; g__; s__
OTU_15473	k__Bacteria; p__Actinobacteriota; c__Thermoleophilia; o__Solirubrobacterales; f__67-14; g__; s__
OTU_3235	k__Bacteria; p__Proteobacteria; c__Gammaproteobacteria; o__EV818SWSAP88; f__; g__; s__
OTU_151	k__Bacteria; p__Bacteroidota; c__Bacteroidia; o__Sphingobacteriales; f__Sphingobacteriaceae; g__Sphingobacterium; s__Sphingobacterium_multivorum
OTU_12547	k__Bacteria
OTU_55	k__Bacteria; p__Chloroflexi; c__KD4-96; o__; f__; g__; s__
OTU_2547	k__Bacteria; p__Planctomycetota; c__Pla4_lineage; o__; f__; g__; s__
OTU_575	k__Bacteria; p__unidentified_Bacteria; c__Anaerolineae; o__Anaerolineales; f__Anaerolineaceae
OTU_1755	k__Bacteria; p__Latescibacterota; c__; o__; f__; g__; s__
OTU_1299	k__Bacteria; p__Actinobacteriota; c__Acidimicrobiia; o__Microtrichales; f__Iamiaceae; g__Iamia; s__
OTU_672	k__Bacteria; p__Gemmatimonadota; c__S0134_terrestrial_group; o__; f__; g__; s__
OTU_1497	k__Bacteria; p__Chloroflexi; c__TK10
OTU_6995	k__Bacteria; p__Actinobacteriota; c__Thermoleophilia; o__Solirubrobacterales; f__67-14
OTU_18730	k__Bacteria
OTU_7932	k__Bacteria; p__Actinobacteria; c__unidentified_Actinobacteria; o__Pseudonocardiales; f__Pseudonocardiaceae
OTU_18830	k__Bacteria; p__Acidobacteriota; c__Holophagae; o__Subgroup_7; f__; g__; s__
OTU_2363	k__Bacteria
OTU_2393	k__Bacteria
OTU_621	k__Bacteria; p__Latescibacterota; c__; o__; f__; g__; s__
OTU_528	k__Bacteria; p__Acidobacteriota; c__Blastocatellia; o__Blastocatellales; f__Blastocatellaceae; g__Stenotrophobacter; s__
OTU_18333	k__Bacteria; p__Bacteroidota; c__Bacteroidia; o__Cytophagales; f__Hymenobacteraceae; g__Adhaeribacter
OTU_682	k__Bacteria; p__unidentified_Bacteria; c__unidentified_Bacteria; o__Gemmatimonadales; f__Gemmatimonadaceae; g__; s__
OTU_13759	k__Bacteria; p__Actinobacteria; c__unidentified_Actinobacteria; o__Micrococcales; f__Micrococcaceae; g__Arthrobacter
OTU_549	k__Bacteria
OTU_16303	k__Bacteria; p__Actinobacteriota; c__Thermoleophilia; o__Solirubrobacterales; f__67-14; g__; s__
OTU_2299	k__Bacteria; p__unidentified_Bacteria; c__Acidimicrobiia; o__; f__; g__; s__
OTU_20728	k__Bacteria; p__Verrucomicrobiota; c__Verrucomicrobiae; o__Chthoniobacterales; f__Chthoniobacteraceae; g__Chthoniobacter; s__
OTU_18926	k__Bacteria; p__Verrucomicrobiota; c__Verrucomicrobiae; o__Pedosphaerales; f__Pedosphaeraceae; g__; s__
OTU_397	k__Bacteria; p__Myxococcota; c__Polyangia; o__Polyangiales; f__Phaselicystidaceae; g__Phaselicystis; s__
OTU_19	k__Archaea; p__Crenarchaeota; c__Nitrososphaeria; o__Nitrososphaerales; f__Nitrososphaeraceae; g__; s__
OTU_18998	k__Bacteria; p__Bacteroidota; c__Bacteroidia; o__Chitinophagales; f__Chitinophagaceae; g__Terrimonas; s__
OTU_4221	k__Bacteria
OTU_13738	k__Bacteria; p__Acidobacteriota; c__Blastocatellia; o__11-24; f__; g__; s__
OTU_189	k__Bacteria; p__Verrucomicrobiota; c__Verrucomicrobiae; o__Pedosphaerales; f__Pedosphaeraceae; g__Ellin517; s__
OTU_14881	k__Bacteria; p__unidentified_Bacteria; c__unidentified_Bacteria; o__Gemmatimonadales; f__Gemmatimonadaceae; g__; s__
OTU_378	k__Bacteria; p__Gemmatimonadota; c__AKAU4049; o__; f__; g__; s__
OTU_16541	k__Bacteria; p__Latescibacterota; c__; o__; f__; g__; s__
OTU_8373	k__Bacteria; p__Acidobacteriota; c__Vicinamibacteria; o__Vicinamibacterales; f__Vicinamibacteraceae; g__Luteitalea
OTU_1980	k__Bacteria; p__Chloroflexi; c__TK10; o__; f__; g__; s__
OTU_18568	k__Bacteria; p__unidentified_Bacteria; c__unidentified_Bacteria; o__Gemmatimonadales; f__Gemmatimonadaceae
OTU_117	k__Bacteria; p__Proteobacteria; c__Alphaproteobacteria; o__Rhizobiales; f__Rhizobiaceae; g__Allorhizobium-Neorhizobium-Pararhizobium-Rhizobium
OTU_19434	k__Bacteria; p__Acidobacteriota; c__Vicinamibacteria; o__Vicinamibacterales; f__Vicinamibacteraceae
OTU_1537	k__Bacteria; p__Bacteroidota; c__Bacteroidia; o__Cytophagales; f__Microscillaceae; g__Ohtaekwangia; s__
OTU_12700	k__Bacteria; p__unidentified_Bacteria; c__unidentified_Bacteria; o__Gemmatales; f__Gemmataceae; g__; s__
OTU_16707	k__Bacteria; p__Proteobacteria; c__Gammaproteobacteria; o__Salinisphaerales; f__Solimonadaceae; g__Polycyclovorans; s__
OTU_19509	k__Bacteria; p__Proteobacteria; c__Gammaproteobacteria; o__CCD24; f__; g__; s__
OTU_2616	k__Bacteria; p__Acidobacteriota; c__Vicinamibacteria; o__Subgroup_17; f__; g__; s__
OTU_887	k__Bacteria; p__Gemmatimonadota; c__Longimicrobia; o__Longimicrobiales; f__Longimicrobiaceae; g__YC-ZSS-LKJ147; s__
OTU_15921	k__Bacteria; p__unidentified_Bacteria; c__unidentified_Bacteria; o__unidentified_Bacteria; f__unidentified_Bacteria; g__unidentified_Bacteria; s__delta_proteobacterium_WX81
OTU_18634	k__Bacteria; p__Actinobacteriota; c__Thermoleophilia; o__Solirubrobacterales; f__Solirubrobacteraceae; g__Solirubrobacter; s__
OTU_15	k__Bacteria; p__Acidobacteriota; c__Vicinamibacteria; o__Vicinamibacterales; f__Vicinamibacteraceae; g__; s__
OTU_17726	k__Bacteria; p__unidentified_Bacteria; c__Vicinamibacteria; o__Vicinamibacterales; f__; g__; s__
OTU_9163	k__Bacteria; p__Verrucomicrobiota; c__Verrucomicrobiae; o__Pedosphaerales; f__Pedosphaeraceae; g__ADurbBin063-1; s__
OTU_4345	k__Bacteria
OTU_13621	k__Bacteria; p__unidentified_Bacteria; c__unidentified_Bacteria; o__Gemmatales; f__Gemmataceae; g__; s__
OTU_599	k__Bacteria; p__Latescibacterota; c__; o__; f__; g__; s__
OTU_10621	k__Bacteria; p__Proteobacteria; c__Gammaproteobacteria; o__Burkholderiales; f__Comamonadaceae
OTU_4154	k__Bacteria; p__unidentified_Bacteria; c__unidentified_Bacteria; o__Gemmatales; f__Gemmataceae; g__; s__
OTU_414	k__Bacteria; p__Proteobacteria; c__Alphaproteobacteria; o__Sphingomonadales; f__Sphingomonadaceae; g__Sphingomonas
OTU_432	k__Bacteria; p__Bacteroidota; c__Bacteroidia; o__Cytophagales; f__Microscillaceae; g__Hassallia; s__
OTU_1859	k__Bacteria; p__NB1-j; c__; o__; f__; g__; s__
OTU_2642	k__Bacteria; p__Planctomycetota; c__Phycisphaerae; o__Phycisphaerales; f__Phycisphaeraceae; g__SM1A02; s__
OTU_61	k__Bacteria; p__Acidobacteriota; c__Holophagae; o__Subgroup_7; f__; g__; s__
OTU_17474	k__Bacteria
OTU_176	k__Bacteria; p__unidentified_Bacteria; c__Anaerolineae; o__Anaerolineales; f__Anaerolineaceae; g__; s__
OTU_17209	k__Bacteria; p__Acidobacteriota; c__Holophagae; o__Subgroup_7; f__; g__; s__
OTU_1438	k__Bacteria; p__Planctomycetota; c__OM190; o__; f__; g__; s__
OTU_16301	k__Bacteria; p__Planctomycetota; c__Phycisphaerae; o__Phycisphaerales; f__Phycisphaeraceae; g__AKYG587; s__
OTU_1939	k__Bacteria; p__Bdellovibrionota; c__Bdellovibrionia; o__Bacteriovoracales; f__Bacteriovoracaceae; g__Bacteriovorax
OTU_1800	k__Bacteria; p__unidentified_Bacteria; c__Acidimicrobiia; o__Microtrichales; f__; g__; s__
OTU_436	k__Bacteria; p__Proteobacteria; c__Gammaproteobacteria; o__Burkholderiales; f__Alcaligenaceae
OTU_614	k__Bacteria; p__Bacteroidota; c__Bacteroidia; o__Cytophagales; f__Cytophagaceae; g__Rhodocytophaga; s__
OTU_3410	k__Bacteria; p__Chloroflexi; c__Dehalococcoidia; o__S085; f__; g__; s__
OTU_3015	k__Bacteria; p__Verrucomicrobiota; c__Verrucomicrobiae; o__Pedosphaerales; f__Pedosphaeraceae
OTU_1817	k__Bacteria; p__Nitrospirota; c__Nitrospira; o__Nitrospirales; f__Nitrospiraceae; g__; s__
OTU_1430	k__Bacteria; p__Bacteroidota; c__Bacteroidia; o__Chitinophagales; f__Chitinophagaceae; g__Ferruginibacter; s__
OTU_5703	k__Bacteria; p__Planctomycetota; c__Pla4_lineage; o__; f__; g__; s__
OTU_11603	k__Bacteria; p__Planctomycetes; c__unidentified_Planctomycetes; o__Pirellulales; f__Pirellulaceae; g__Pir4_lineage; s__
OTU_16118	k__Bacteria; p__Planctomycetota; c__Phycisphaerae; o__Tepidisphaerales; f__WD2101_soil_group; g__; s__
OTU_4625	k__Bacteria; p__Planctomycetota
OTU_839	k__Bacteria; p__Firmicutes; c__Bacilli; o__Bacillales; f__Bacillaceae; g__Bacillus
OTU_3409	k__Bacteria
OTU_2358	k__Bacteria; p__Bdellovibrionota; c__Bdellovibrionia; o__Bdellovibrionales; f__Bdellovibrionaceae; g__Bdellovibrio
OTU_421	k__Bacteria
OTU_5832	k__Bacteria; p__Proteobacteria; c__Alphaproteobacteria; o__Sphingomonadales; f__Sphingomonadaceae
OTU_948	k__Bacteria; p__Gemmatimonadetes; c__unidentified_Gemmatimonadetes; o__Gemmatimonadales; f__Gemmatimonadaceae; g__Gemmatimonas; s__
OTU_20642	k__Bacteria; p__Actinobacteria; c__unidentified_Actinobacteria; o__Micrococcales; f__Micrococcaceae; g__Paenarthrobacter
OTU_16804	k__Bacteria; p__Acidobacteriota; c__Vicinamibacteria; o__Vicinamibacterales; f__Vicinamibacteraceae
OTU_1510	k__Bacteria; p__Chloroflexi; c__Anaerolineae; o__SBR1031; f__A4b; g__; s__
OTU_656	k__Bacteria; p__Proteobacteria; c__Gammaproteobacteria; o__Enterobacterales; f__Enterobacteriaceae; g__Escherichia-Shigella; s__Escherichia_coli
OTU_241	k__Bacteria; p__Proteobacteria; c__Alphaproteobacteria; o__Rhizobiales; f__Hyphomicrobiaceae; g__Pedomicrobium; s__
OTU_16300	k__Bacteria
OTU_3406	k__Bacteria; p__Actinobacteriota; c__MB-A2-108; o__; f__; g__; s__
OTU_1225	k__Bacteria; p__Actinobacteriota; c__Thermoleophilia; o__Gaiellales; f__Gaiellaceae; g__Gaiella; s__
OTU_15868	k__Bacteria; p__Proteobacteria; c__Alphaproteobacteria; o__Rhizobiales; f__Rhizobiaceae; g__Mesorhizobium
OTU_2827	k__Bacteria
OTU_1331	k__Bacteria; p__Proteobacteria; c__Gammaproteobacteria; o__unidentified_Gammaproteobacteria; f__unidentified_Gammaproteobacteria; g__Acidibacter; s__
OTU_3645	k__Bacteria; p__unidentified_Bacteria; c__Bacteroidia; o__Cytophagales; f__Microscillaceae; g__; s__
OTU_594	k__Bacteria; p__Verrucomicrobiota; c__Verrucomicrobiae; o__Pedosphaerales; f__Pedosphaeraceae
OTU_6825	k__Bacteria; p__Actinobacteriota; c__Rubrobacteria; o__Rubrobacterales; f__Rubrobacteriaceae; g__Rubrobacter; s__
OTU_15980	k__Bacteria
OTU_1709	k__Bacteria; p__Proteobacteria; c__Gammaproteobacteria; o__Xanthomonadales; f__Xanthomonadaceae; g__Luteimonas; s__
OTU_3976	k__Bacteria
OTU_700	k__Bacteria; p__Actinobacteria; c__unidentified_Actinobacteria; o__Propionibacteriales; f__Nocardioidaceae; g__Marmoricola; s__
OTU_1412	k__Bacteria; p__Bacteroidota; c__Bacteroidia; o__Chitinophagales; f__37-13; g__; s__
OTU_4114	k__Bacteria; p__Myxococcota
OTU_13983	k__Bacteria; p__unidentified_Bacteria; c__Acidimicrobiia; o__; f__; g__; s__
OTU_9154	k__Bacteria; p__Verrucomicrobiota; c__Verrucomicrobiae; o__Pedosphaerales; f__Pedosphaeraceae
OTU_683	k__Bacteria; p__Bacteroidota; c__Bacteroidia; o__Flavobacteriales; f__Flavobacteriaceae; g__Flavobacterium
OTU_193	k__Bacteria; p__Nitrospirota; c__Nitrospira; o__Nitrospirales; f__Nitrospiraceae
OTU_860	k__Bacteria; p__Acidobacteriota; c__Acidobacteriae; o__Subgroup_2; f__; g__; s__
OTU_592	k__Bacteria; p__unidentified_Bacteria; c__Bacteroidia; o__Chitinophagales; f__; g__; s__
OTU_4938	k__Bacteria
OTU_9410	k__Bacteria; p__unidentified_Bacteria; c__Vicinamibacteria; o__Vicinamibacterales; f__; g__; s__
OTU_9460	k__Bacteria; p__Acidobacteriota; c__Vicinamibacteria; o__Vicinamibacterales; f__Vicinamibacteraceae
OTU_4423	k__Bacteria; p__Armatimonadota; c__Fimbriimonadia; o__Fimbriimonadales; f__Fimbriimonadaceae; g__; s__
OTU_181	k__Bacteria; p__Planctomycetota; c__Phycisphaerae; o__Tepidisphaerales; f__WD2101_soil_group; g__; s__
OTU_18737	k__Bacteria; p__Bacteroidota; c__Bacteroidia; o__Chitinophagales; f__Chitinophagaceae
OTU_20289	k__Bacteria; p__Proteobacteria; c__Gammaproteobacteria; o__Burkholderiales; f__Comamonadaceae; g__Variovorax
OTU_10877	k__Bacteria; p__Bdellovibrionota; c__Bdellovibrionia; o__Bacteriovoracales; f__Bacteriovoracaceae; g__Bacteriovorax; s__Bdellovibrio_sp_Gunpowder
OTU_505	k__Bacteria
OTU_340	k__Bacteria; p__Acidobacteriota; c__Blastocatellia; o__Blastocatellales; f__Blastocatellaceae; g__JGI_0001001-H03; s__
OTU_20039	k__Bacteria; p__Bacteroidota; c__Bacteroidia; o__Chitinophagales; f__Chitinophagaceae; g__Flavisolibacter; s__
OTU_11638	k__Bacteria; p__Myxococcota; c__Polyangia; o__Polyangiales; f__Polyangiaceae
OTU_36	k__Bacteria; p__Proteobacteria; c__Gammaproteobacteria; o__Xanthomonadales; f__Xanthomonadaceae; g__Lysobacter; s__Lysobacter_sp_RHLT3-4
OTU_642	k__Bacteria; p__Actinobacteria; c__unidentified_Actinobacteria; o__0319-7L14; f__; g__; s__
OTU_20213	k__Bacteria; p__Actinobacteriota; c__Thermoleophilia; o__Solirubrobacterales
OTU_518	k__Bacteria; p__Firmicutes; c__Clostridia; o__Oscillospirales; f__Ruminococcaceae; g__Faecalibacterium; s__Faecalibacterium_prausnitzii
OTU_153	k__Bacteria; p__Proteobacteria; c__Gammaproteobacteria; o__Burkholderiales; f__TRA3-20
OTU_2083	k__Bacteria; p__Verrucomicrobiota; c__Verrucomicrobiae; o__Opitutales; f__Opitutaceae; g__IMCC26134; s__
OTU_400	k__Bacteria; p__Acidobacteriota; c__Thermoanaerobaculia; o__Thermoanaerobaculales; f__Thermoanaerobaculaceae; g__Subgroup_10; s__
OTU_1649	k__Bacteria; p__Acidobacteriota; c__Vicinamibacteria; o__Vicinamibacterales; f__Vicinamibacteraceae
OTU_269	k__Bacteria; p__Proteobacteria; c__Gammaproteobacteria; o__Enterobacterales; f__Enterobacteriaceae
OTU_1014	k__Bacteria; p__unidentified_Bacteria; c__Thermoleophilia; o__Gaiellales; f__; g__; s__
OTU_634	k__Bacteria; p__Acidobacteriota; c__Subgroup_18; o__; f__; g__; s__
OTU_2292	k__Bacteria; p__Planctomycetota; c__Phycisphaerae; o__Phycisphaerales; f__Phycisphaeraceae; g__SM1A02; s__
OTU_1360	k__Bacteria; p__Myxococcota; c__Polyangia; o__Haliangiales; f__Haliangiaceae; g__Haliangium; s__Kofleria_flava
OTU_21251	k__Bacteria
OTU_3654	k__Bacteria; p__Planctomycetota; c__Phycisphaerae; o__Pla1_lineage; f__; g__; s__
OTU_386	k__Bacteria; p__Verrucomicrobiota; c__Verrucomicrobiae; o__Verrucomicrobiales; f__Rubritaleaceae; g__Luteolibacter; s__
OTU_709	k__Bacteria; p__unidentified_Bacteria; c__unidentified_Bacteria; o__Gemmatimonadales; f__Gemmatimonadaceae; g__; s__
OTU_1350	k__Bacteria; p__Myxococcota; c__bacteriap25; o__; f__; g__; s__
OTU_717	k__Bacteria; p__Chloroflexi; c__KD4-96; o__; f__; g__; s__
OTU_16085	k__Bacteria; p__unidentified_Bacteria; c__Vicinamibacteria; o__Vicinamibacterales; f__; g__; s__
OTU_8683	k__Bacteria; p__Actinobacteria; c__unidentified_Actinobacteria
OTU_15472	k__Bacteria; p__Planctomycetota; c__Phycisphaerae; o__Tepidisphaerales; f__WD2101_soil_group; g__; s__
OTU_2800	k__Bacteria
OTU_83	k__Bacteria; p__Proteobacteria; c__Alphaproteobacteria; o__Rhizobiales; f__Beijerinckiaceae; g__Microvirga; s__Microvirga_ossetica
OTU_963	k__Bacteria; p__Actinobacteriota; c__Thermoleophilia; o__Solirubrobacterales; f__67-14; g__; s__
OTU_256	k__Bacteria; p__Acidobacteriota; c__Holophagae; o__Subgroup_7; f__; g__; s__
OTU_5676	k__Bacteria; p__Methylomirabilota; c__Methylomirabilia; o__Rokubacteriales; f__; g__; s__
OTU_19723	k__Bacteria
OTU_468	k__Bacteria; p__unidentified_Bacteria; c__Bacteroidia; o__Chitinophagales; f__; g__; s__
OTU_168	k__Bacteria; p__Chloroflexi
OTU_424	k__Bacteria; p__Bacteroidota; c__Bacteroidia; o__Sphingobacteriales; f__AKYH767; g__; s__
OTU_2061	k__Bacteria
OTU_574	k__Bacteria; p__Acidobacteriota; c__Vicinamibacteria; o__Subgroup_17; f__; g__; s__
OTU_4850	k__Bacteria; p__Acidobacteriota; c__Vicinamibacteria; o__Vicinamibacterales; f__Vicinamibacteraceae; g__; s__
OTU_792	k__Bacteria; p__Actinobacteria; c__unidentified_Actinobacteria; o__Streptosporangiales; f__Thermomonosporaceae; g__Actinocorallia; s__
OTU_1259	k__Bacteria; p__Armatimonadota; c__Chthonomonadetes; o__Chthonomonadales; f__Chthonomonadaceae; g__Chthonomonas; s__
OTU_5237	k__Bacteria; p__Verrucomicrobiota; c__Verrucomicrobiae; o__Pedosphaerales; f__Pedosphaeraceae; g__; s__
OTU_3819	k__Bacteria; p__Proteobacteria; c__Gammaproteobacteria; o__Burkholderiales; f__B1-7BS; g__; s__
OTU_1404	k__Bacteria; p__Acidobacteriota; c__Vicinamibacteria; o__Vicinamibacterales; f__Vicinamibacteraceae; g__; s__
OTU_17194	k__Bacteria; p__Acidobacteriota; c__Vicinamibacteria; o__Vicinamibacterales; f__Vicinamibacteraceae; g__; s__
OTU_1482	k__Bacteria; p__unidentified_Bacteria; c__Oligoflexia; o__Oligoflexales; f__Oligoflexaceae; g__; s__
OTU_16487	k__Bacteria; p__Myxococcota; c__Polyangia; o__Haliangiales; f__Haliangiaceae; g__Haliangium; s__
OTU_980	k__Bacteria
OTU_538	k__Bacteria; p__Gemmatimonadota
OTU_136	k__Bacteria; p__unidentified_Bacteria; c__unidentified_Bacteria; o__Gemmatimonadales; f__Gemmatimonadaceae; g__unidentified_Gemmatimonadaceae; s__Gemmatimonadetes_bacterium_LX87
OTU_18475	k__Bacteria; p__Verrucomicrobiota; c__Verrucomicrobiae; o__Verrucomicrobiales; f__Verrucomicrobiaceae; g__Prosthecobacter
OTU_15086	k__Bacteria; p__Proteobacteria; c__Gammaproteobacteria; o__Burkholderiales
OTU_631	k__Bacteria; p__Nitrospirota; c__Nitrospira; o__Nitrospirales; f__Nitrospiraceae; g__; s__
OTU_2536	k__Bacteria; p__Proteobacteria; c__Alphaproteobacteria; o__Acetobacterales; f__Acetobacteraceae
OTU_341	k__Bacteria; p__Proteobacteria; c__Alphaproteobacteria; o__Rhizobiales; f__KF-JG30-B3; g__; s__
OTU_977	k__Bacteria; p__Actinobacteriota; c__Acidimicrobiia; o__IMCC26256; f__; g__; s__
OTU_15543	k__Bacteria
OTU_381	k__Bacteria; p__Kapabacteria; c__unidentified_Kapabacteria; o__Kapabacteriales; f__; g__; s__
OTU_15370	k__Bacteria; p__Firmicutes; c__Bacilli; o__Bacillales; f__Bacillaceae; g__Bacillus
OTU_15137	k__Bacteria; p__Proteobacteria; c__Alphaproteobacteria; o__Sphingomonadales; f__Sphingomonadaceae; g__Sphingomonas
OTU_4875	k__Bacteria
OTU_1543	k__Bacteria; p__unidentified_Bacteria; c__Polyangia; o__Polyangiales; f__Sandaracinaceae; g__; s__
OTU_4186	k__Bacteria; p__Bacteroidota; c__Bacteroidia; o__Sphingobacteriales; f__NS11-12_marine_group; g__; s__
OTU_7848	k__Bacteria; p__Proteobacteria; c__Gammaproteobacteria; o__Pseudomonadales; f__Pseudomonadaceae; g__Pseudomonas
OTU_3713	k__Bacteria; p__unidentified_Bacteria; c__unidentified_Bacteria; o__Gemmatales; f__Gemmataceae; g__; s__
OTU_3555	k__Bacteria; p__Myxococcota; c__Polyangia; o__Polyangiales; f__BIrii41; g__; s__
OTU_399	k__Bacteria; p__Chloroflexi; c__Chloroflexia; o__Thermomicrobiales; f__JG30-KF-CM45; g__; s__
OTU_1198	k__Bacteria; p__Bacteroidota; c__Bacteroidia; o__Chitinophagales; f__Chitinophagaceae; g__Flavisolibacter; s__
OTU_13282	k__Bacteria; p__Actinobacteria; c__unidentified_Actinobacteria; o__Micromonosporales; f__Micromonosporaceae; g__Actinoplanes
OTU_10592	k__Bacteria; p__Chloroflexi; c__Chloroflexia; o__Thermomicrobiales; f__AKYG1722; g__; s__
OTU_14912	k__Bacteria; p__Actinobacteriota; c__Thermoleophilia; o__Gaiellales; f__Gaiellaceae; g__Gaiella
OTU_1807	k__Bacteria; p__Sumerlaeota; c__Sumerlaeia; o__Sumerlaeales; f__Sumerlaeaceae; g__Sumerlaea
OTU_3339	k__Bacteria; p__Verrucomicrobiota; c__Verrucomicrobiae; o__Pedosphaerales; f__Pedosphaeraceae; g__; s__
OTU_2991	k__Bacteria; p__Planctomycetota; c__Phycisphaerae; o__Phycisphaerales; f__Phycisphaeraceae; g__SM1A02; s__
OTU_290	k__Bacteria; p__Proteobacteria; c__Alphaproteobacteria; o__Sphingomonadales; f__Sphingomonadaceae; g__Qipengyuania; s__
OTU_1315	k__Bacteria; p__Bacteroidota; c__Bacteroidia; o__Cytophagales; f__Cytophagaceae; g__Rhodocytophaga; s__
OTU_643	k__Bacteria; p__unidentified_Bacteria; c__unidentified_Bacteria; o__Pirellulales; f__Pirellulaceae; g__; s__
OTU_1381	k__Bacteria; p__Actinobacteria; c__unidentified_Actinobacteria; o__Micromonosporales; f__Micromonosporaceae; g__Actinoplanes
OTU_2775	k__Bacteria; p__Proteobacteria; c__Gammaproteobacteria; o__Diplorickettsiales; f__Diplorickettsiaceae; g__Aquicella; s__
OTU_219	k__Bacteria; p__Firmicutes; c__Clostridia; o__Peptostreptococcales-Tissierellales; f__Peptostreptococcaceae; g__Romboutsia; s__Romboutsia_ilealis
OTU_17023	k__Bacteria; p__Myxococcota; c__Polyangia; o__Polyangiales; f__BIrii41; g__; s__
OTU_2932	k__Bacteria; p__Myxococcota; c__Polyangia; o__Blfdi19; f__; g__; s__
OTU_5086	k__Bacteria
OTU_17642	k__Bacteria; p__Proteobacteria; c__Alphaproteobacteria; o__Caulobacterales; f__Hyphomonadaceae; g__Hirschia; s__
OTU_544	k__Bacteria; p__Planctomycetota; c__Pla3_lineage; o__; f__; g__; s__
OTU_20161	k__Bacteria; p__Actinobacteriota; c__Thermoleophilia; o__Solirubrobacterales; f__67-14; g__; s__
OTU_4311	k__Bacteria; p__Verrucomicrobiota; c__Verrucomicrobiae; o__Pedosphaerales; f__Pedosphaeraceae; g__; s__
OTU_831	k__Bacteria; p__Planctomycetes; c__unidentified_Planctomycetes; o__Planctomycetales; f__Rubinisphaeraceae; g__SH-PL14; s__
OTU_453	k__Bacteria; p__Actinobacteriota; c__Acidimicrobiia; o__IMCC26256; f__; g__; s__
OTU_11275	k__Bacteria; p__Firmicutes; c__Bacilli; o__Bacillales; f__Planococcaceae; g__Lysinibacillus
OTU_11844	k__Bacteria
OTU_696	k__Bacteria; p__Bacteroidota; c__Bacteroidia; o__Cytophagales; f__Hymenobacteraceae; g__Adhaeribacter; s__
OTU_1569	k__Bacteria; p__Myxococcota; c__Polyangia; o__Haliangiales; f__Haliangiaceae; g__Haliangium; s__
OTU_570	k__Bacteria; p__unidentified_Bacteria; c__Alphaproteobacteria; o__Reyranellales; f__Reyranellaceae; g__; s__
OTU_17067	k__Bacteria; p__Acidobacteriota; c__Blastocatellia; o__Pyrinomonadales; f__Pyrinomonadaceae; g__RB41; s__
OTU_298	k__Bacteria; p__Proteobacteria; c__Gammaproteobacteria; o__Xanthomonadales; f__Xanthomonadaceae; g__Lysobacter; s__Lysobacter_soli
OTU_2791	k__Bacteria
OTU_608	k__Bacteria; p__Chloroflexi
OTU_266	k__Bacteria
OTU_1272	k__Bacteria
OTU_967	k__Bacteria; p__Proteobacteria; c__Gammaproteobacteria; o__Xanthomonadales; f__Rhodanobacteraceae; g__Dokdonella
OTU_13440	k__Bacteria; p__Acidobacteriota; c__Blastocatellia; o__Pyrinomonadales; f__Pyrinomonadaceae; g__RB41; s__
OTU_16124	k__Bacteria; p__unidentified_Bacteria; c__unidentified_Bacteria; o__Gemmatimonadales; f__Gemmatimonadaceae
OTU_15136	k__Bacteria; p__Verrucomicrobiota; c__Verrucomicrobiae; o__Pedosphaerales; f__Pedosphaeraceae; g__; s__
OTU_3190	k__Bacteria; p__Cyanobacteria; c__Cyanobacteriia; o__Chloroplast
OTU_1511	k__Bacteria; p__Acidobacteriota; c__Thermoanaerobaculia; o__Thermoanaerobaculales; f__Thermoanaerobaculaceae; g__Subgroup_10; s__
OTU_2051	k__Bacteria; p__Proteobacteria; c__Alphaproteobacteria; o__Caulobacterales; f__Caulobacteraceae; g__PMMR1; s__
OTU_561	k__Bacteria; p__Chloroflexi; c__KD4-96; o__; f__; g__; s__
OTU_2551	k__Bacteria; p__Actinobacteria; c__unidentified_Actinobacteria; o__Pseudonocardiales; f__Pseudonocardiaceae; g__Allokutzneria; s__Allokutzneria_albata
OTU_665	k__Bacteria; p__Proteobacteria; c__Gammaproteobacteria; o__Burkholderiales; f__Nitrosomonadaceae; g__IS-44; s__
OTU_970	k__Bacteria
OTU_1555	k__Bacteria
OTU_1822	k__Bacteria; p__Gemmatimonadetes; c__unidentified_Gemmatimonadetes; o__Gemmatimonadales; f__Gemmatimonadaceae
OTU_10809	k__Bacteria; p__Proteobacteria; c__Gammaproteobacteria; o__Burkholderiales; f__Nitrosomonadaceae; g__MND1; s__
OTU_6655	k__Bacteria; p__Verrucomicrobiota; c__Verrucomicrobiae; o__Pedosphaerales; f__Pedosphaeraceae; g__; s__
OTU_260	k__Bacteria; p__Firmicutes; c__Bacilli; o__Lactobacillales; f__Lactobacillaceae; g__Ligilactobacillus; s__Lactobacillus_murinus
OTU_2865	k__Bacteria; p__Proteobacteria; c__Gammaproteobacteria; o__CCM19a; f__; g__; s__
OTU_13954	k__Bacteria; p__Chloroflexi; c__Gitt-GS-136; o__; f__; g__; s__
OTU_15769	k__Bacteria; p__Proteobacteria; c__Gammaproteobacteria; o__Burkholderiales; f__Nitrosomonadaceae; g__MND1; s__
OTU_14389	k__Bacteria; p__Actinobacteria; c__unidentified_Actinobacteria; o__Propionibacteriales; f__Nocardioidaceae; g__Marmoricola
OTU_2987	k__Bacteria; p__Acidobacteriota; c__Vicinamibacteria; o__Subgroup_17; f__; g__; s__
OTU_1818	k__Bacteria
OTU_1965	k__Bacteria; p__unidentified_Bacteria; c__unidentified_Bacteria; o__Isosphaerales; f__Isosphaeraceae
OTU_3950	k__Bacteria; p__unidentified_Bacteria; c__Anaerolineae; o__Ardenticatenales; f__; g__; s__
OTU_3327	k__Bacteria; p__Acidobacteriota; c__Acidobacteriae; o__Bryobacterales; f__Bryobacteraceae; g__Bryobacter; s__
OTU_2377	k__Bacteria; p__unidentified_Bacteria; c__unidentified_Bacteria; o__Gemmatales; f__Gemmataceae; g__; s__
OTU_2900	k__Bacteria; p__Actinobacteriota; c__MB-A2-108; o__; f__; g__; s__
OTU_1211	k__Bacteria; p__Bdellovibrionota; c__Bdellovibrionia; o__Bdellovibrionales; f__Bdellovibrionaceae; g__; s__
OTU_12153	k__Bacteria; p__unidentified_Bacteria; c__Alphaproteobacteria; o__Rhizobiales; f__Xanthobacteraceae
OTU_281	k__Bacteria; p__Proteobacteria; c__Gammaproteobacteria; o__Burkholderiales; f__Nitrosomonadaceae; g__mle1-7; s__
OTU_1739	k__Bacteria; p__Planctomycetes; c__unidentified_Planctomycetes; o__Gemmatales; f__Gemmataceae; g__Gemmata; s__
OTU_1881	k__Bacteria; p__Planctomycetota; c__Pla4_lineage; o__; f__; g__; s__
OTU_79	k__Bacteria; p__Acidobacteriota; c__Blastocatellia; o__Blastocatellales; f__Blastocatellaceae; g__Stenotrophobacter; s__
OTU_344	k__Bacteria; p__unidentified_Bacteria; c__Vicinamibacteria; o__Vicinamibacterales; f__Vicinamibacteraceae; g__; s__
OTU_1833	k__Bacteria; p__Proteobacteria; c__Alphaproteobacteria; o__Caulobacterales; f__Hyphomonadaceae; g__SWB02; s__
OTU_21314	k__Bacteria
OTU_2022	k__Bacteria; p__Acidobacteriota; c__Vicinamibacteria; o__Vicinamibacterales; f__Vicinamibacteraceae; g__; s__
OTU_1199	k__Bacteria; p__unidentified_Bacteria; c__unidentified_Bacteria; o__Gemmatimonadales; f__Gemmatimonadaceae; g__; s__
OTU_15883	k__Bacteria; p__unidentified_Bacteria; c__Vicinamibacteria; o__Vicinamibacterales; f__; g__; s__
OTU_569	k__Bacteria; p__Gemmatimonadetes; c__unidentified_Gemmatimonadetes; o__Gemmatimonadales; f__Gemmatimonadaceae; g__Gemmatimonas; s__
OTU_73	k__Bacteria; p__Acidobacteriota; c__Blastocatellia; o__Blastocatellales; f__Blastocatellaceae
OTU_2255	k__Bacteria; p__Chloroflexi
OTU_949	k__Bacteria
OTU_19968	k__Bacteria; p__Firmicutes; c__Bacilli; o__Bacillales
OTU_11192	k__Bacteria; p__Acidobacteriota; c__Vicinamibacteria; o__Subgroup_17; f__; g__; s__
OTU_838	k__Bacteria
OTU_9960	k__Bacteria; p__unidentified_Bacteria; c__Thermoleophilia; o__Gaiellales; f__; g__; s__
OTU_11767	k__Bacteria; p__unidentified_Bacteria; c__Polyangia; o__Polyangiales; f__Sandaracinaceae; g__; s__
OTU_1645	k__Bacteria; p__NB1-j; c__; o__; f__; g__; s__
OTU_19635	k__Bacteria
OTU_6828	k__Bacteria; p__Verrucomicrobiota; c__Verrucomicrobiae; o__Pedosphaerales; f__Pedosphaeraceae; g__; s__
OTU_124	k__Bacteria; p__Acidobacteriota; c__Vicinamibacteria; o__Vicinamibacterales; f__Vicinamibacteraceae; g__; s__
OTU_530	k__Bacteria; p__Planctomycetes; c__unidentified_Planctomycetes; o__Pirellulales; f__Pirellulaceae; g__Pirellula; s__
OTU_994	k__Bacteria; p__Proteobacteria; c__Alphaproteobacteria; o__Caulobacterales; f__Caulobacteraceae; g__PMMR1; s__
OTU_2442	k__Bacteria; p__unidentified_Bacteria; c__Acidimicrobiia; o__Microtrichales; f__Ilumatobacteraceae; g__; s__
OTU_3364	k__Bacteria; p__unidentified_Bacteria; c__unidentified_Bacteria; o__Pirellulales; f__Pirellulaceae; g__; s__
OTU_2071	k__Bacteria
OTU_2804	k__Bacteria; p__unidentified_Bacteria; c__unidentified_Bacteria; o__unidentified_Bacteria; f__unidentified_Bacteria; g__unidentified_Bacteria; s__Myxococcales_bacterium_enrichment_culture_clone_11380
OTU_2567	k__Bacteria; p__Bacteroidota; c__Bacteroidia; o__Sphingobacteriales; f__NS11-12_marine_group; g__; s__
OTU_10384	k__Bacteria; p__Gemmatimonadota; c__Longimicrobia; o__Longimicrobiales; f__Longimicrobiaceae; g__; s__
OTU_6700	k__Bacteria; p__Proteobacteria; c__Gammaproteobacteria; o__Burkholderiales; f__Nitrosomonadaceae; g__MND1; s__
OTU_1884	k__Bacteria; p__unidentified_Bacteria; c__Anaerolineae; o__Caldilineales; f__Caldilineaceae; g__; s__
OTU_1184	k__Bacteria; p__Proteobacteria; c__Alphaproteobacteria; o__Rhizobiales; f__Amb-16S-1323; g__; s__
OTU_13854	k__Bacteria; p__Acidobacteriota; c__Vicinamibacteria; o__Vicinamibacterales; f__Vicinamibacteraceae; g__; s__
OTU_1794	k__Bacteria; p__Actinobacteriota; c__Acidimicrobiia; o__IMCC26256; f__; g__; s__
OTU_14666	k__Bacteria; p__Actinobacteria; c__unidentified_Actinobacteria; o__Micrococcales; f__Micrococcaceae
OTU_13586	k__Bacteria; p__Acidobacteriota; c__Vicinamibacteria; o__Vicinamibacterales; f__Vicinamibacteraceae; g__; s__
OTU_5497	k__Bacteria; p__unidentified_Bacteria; c__unidentified_Bacteria; o__Pirellulales; f__Pirellulaceae; g__; s__
OTU_10066	k__Bacteria; p__unidentified_Bacteria; c__unidentified_Bacteria; o__Gemmatimonadales; f__Gemmatimonadaceae; g__; s__
OTU_2124	k__Bacteria; p__Actinobacteriota; c__Acidimicrobiia; o__IMCC26256; f__; g__; s__
OTU_7109	k__Bacteria; p__unidentified_Bacteria; c__Vicinamibacteria; o__Vicinamibacterales
OTU_1496	k__Bacteria; p__Planctomycetes; c__unidentified_Planctomycetes; o__Planctomycetales; f__Rubinisphaeraceae; g__SH-PL14; s__
OTU_1096	k__Bacteria; p__unidentified_Bacteria; c__Acidimicrobiia; o__; f__; g__; s__
OTU_18032	k__Bacteria; p__Proteobacteria; c__Alphaproteobacteria; o__Sphingomonadales; f__Sphingomonadaceae
OTU_1931	k__Bacteria
OTU_2205	k__Bacteria; p__unidentified_Bacteria; c__unidentified_Bacteria; o__Gemmatales; f__Gemmataceae; g__; s__
OTU_85	k__Bacteria; p__Acidobacteriota; c__Holophagae; o__Subgroup_7; f__; g__; s__
OTU_165	k__Bacteria; p__Chloroflexi; c__Ktedonobacteria; o__C0119; f__; g__; s__
OTU_1072	k__Bacteria; p__unidentified_Bacteria; c__Alphaproteobacteria
OTU_4288	k__Bacteria; p__Bdellovibrionota; c__Bdellovibrionia; o__Bdellovibrionales; f__Bdellovibrionaceae; g__Bdellovibrio; s__
OTU_15185	k__Bacteria; p__Acidobacteriota; c__Subgroup_5; o__; f__; g__; s__
OTU_3485	k__Bacteria; p__Myxococcota; c__Polyangia; o__Polyangiales; f__Polyangiaceae; g__Pajaroellobacter; s__
OTU_3066	k__Bacteria; p__Verrucomicrobiota; c__Verrucomicrobiae; o__Pedosphaerales; f__Pedosphaeraceae; g__; s__
OTU_1725	k__Bacteria; p__unidentified_Bacteria; c__Acidimicrobiia; o__; f__; g__; s__
OTU_19477	k__Bacteria; p__Proteobacteria; c__Alphaproteobacteria; o__Caulobacterales; f__Hyphomonadaceae; g__Hirschia; s__
OTU_18631	k__Bacteria
OTU_653	k__Bacteria; p__unidentified_Bacteria; c__Gammaproteobacteria; o__Salinisphaerales; f__Solimonadaceae; g__; s__
OTU_563	k__Bacteria; p__unidentified_Bacteria; c__Polyangia; o__Polyangiales; f__Polyangiaceae; g__; s__
OTU_21174	k__Bacteria; p__Acidobacteriota; c__Vicinamibacteria; o__Vicinamibacterales; f__Vicinamibacteraceae
OTU_3283	k__Bacteria; p__unidentified_Bacteria; c__Bacteroidia; o__Cytophagales; f__Cyclobacteriaceae; g__; s__
OTU_491	k__Bacteria; p__Acidobacteriota; c__Thermoanaerobaculia; o__Thermoanaerobaculales; f__Thermoanaerobaculaceae; g__Subgroup_10
OTU_13459	k__Bacteria; p__Firmicutes; c__Bacilli; o__Paenibacillales; f__Paenibacillaceae; g__Paenibacillus
OTU_11972	k__Bacteria; p__Verrucomicrobiota; c__Verrucomicrobiae; o__Opitutales; f__Opitutaceae; g__Lacunisphaera; s__
OTU_3723	k__Bacteria; p__Bacteroidota; c__Ignavibacteria; o__SJA-28
OTU_203	k__Bacteria; p__Acidobacteriota; c__Subgroup_11; o__; f__; g__; s__
OTU_18276	k__Bacteria; p__Actinobacteriota; c__Thermoleophilia; o__Solirubrobacterales
OTU_2600	k__Bacteria
OTU_666	k__Bacteria; p__Bacteroidota; c__Bacteroidia; o__Flavobacteriales; f__Flavobacteriaceae; g__Flavobacterium
OTU_13564	k__Bacteria; p__Methylomirabilota; c__Methylomirabilia; o__Rokubacteriales; f__; g__; s__
OTU_3600	k__Bacteria; p__Gemmatimonadetes; c__unidentified_Gemmatimonadetes; o__Gemmatimonadales; f__Gemmatimonadaceae; g__Roseisolibacter; s__
OTU_6658	k__Bacteria; p__Actinobacteria; c__unidentified_Actinobacteria; o__Streptomycetales; f__Streptomycetaceae; g__Streptomyces
OTU_1024	k__Bacteria; p__Verrucomicrobiota; c__Verrucomicrobiae; o__Chthoniobacterales; f__Chthoniobacteraceae
OTU_789	k__Bacteria; p__Chloroflexi; c__KD4-96; o__; f__; g__; s__
OTU_14769	k__Bacteria; p__Chloroflexi; c__TK10; o__; f__; g__; s__
OTU_2139	k__Bacteria; p__Verrucomicrobiota; c__Verrucomicrobiae; o__Pedosphaerales; f__Pedosphaeraceae
OTU_2286	k__Bacteria; p__Proteobacteria; c__Alphaproteobacteria; o__Rhodobacterales; f__Rhodobacteraceae; g__Amaricoccus; s__
OTU_19812	k__Bacteria; p__unidentified_Bacteria; c__Thermoleophilia; o__Gaiellales; f__; g__; s__
OTU_2305	k__Bacteria
OTU_14678	k__Bacteria; p__Acidobacteriota; c__Blastocatellia; o__Pyrinomonadales; f__Pyrinomonadaceae; g__RB41
OTU_3603	k__Bacteria
OTU_18063	k__Bacteria; p__Proteobacteria; c__Gammaproteobacteria; o__Burkholderiales; f__Nitrosomonadaceae; g__MND1; s__
OTU_14859	k__Bacteria; p__Actinobacteriota; c__Thermoleophilia; o__Solirubrobacterales
OTU_9019	k__Bacteria; p__Actinobacteria; c__unidentified_Actinobacteria; o__Micrococcales; f__Intrasporangiaceae; g__Pedococcus-Phycicoccus; s__
OTU_252	k__Bacteria; p__Acidobacteriota; c__Acidobacteriae; o__Bryobacterales; f__Bryobacteraceae; g__Bryobacter; s__
OTU_1119	k__Bacteria; p__Proteobacteria; c__Gammaproteobacteria; o__Burkholderiales; f__Nitrosomonadaceae; g__mle1-7; s__
OTU_3799	k__Bacteria; p__Verrucomicrobiota; c__Verrucomicrobiae; o__Chthoniobacterales; f__Chthoniobacteraceae; g__Chthoniobacter; s__
OTU_1455	k__Bacteria; p__Proteobacteria; c__Alphaproteobacteria; o__Caulobacterales; f__Caulobacteraceae; g__Caulobacter; s__
OTU_2892	k__Bacteria; p__Methylomirabilota; c__Methylomirabilia; o__Rokubacteriales; f__; g__; s__
OTU_18113	k__Bacteria
OTU_2094	k__Bacteria; p__Chloroflexi; c__TK10; o__; f__; g__; s__
OTU_2423	k__Bacteria
OTU_1948	k__Bacteria; p__Actinobacteria; c__unidentified_Actinobacteria; o__Frankiales; f__Geodermatophilaceae; g__Modestobacter
OTU_2202	k__Bacteria; p__unidentified_Bacteria; c__Bacteroidia; o__Chitinophagales; f__Saprospiraceae; g__; s__
OTU_9453	k__Bacteria; p__Chloroflexi; c__TK10; o__; f__; g__; s__
OTU_14482	k__Bacteria; p__Acidobacteriota; c__Blastocatellia; o__Pyrinomonadales; f__Pyrinomonadaceae; g__RB41; s__
OTU_1384	k__Bacteria; p__Latescibacterota; c__; o__; f__; g__; s__
OTU_2815	k__Bacteria; p__Proteobacteria; c__Gammaproteobacteria; o__Nitrosococcales; f__Nitrosococcaceae; g__SZB85; s__
OTU_3103	k__Bacteria; p__Firmicutes; c__Bacilli; o__Paenibacillales; f__Paenibacillaceae; g__Paenibacillus; s__Paenibacillus_harenae
OTU_3119	k__Bacteria; p__Proteobacteria; c__Gammaproteobacteria; o__Xanthomonadales; f__Xanthomonadaceae; g__Luteimonas; s__Luteimonas_marina
OTU_3	k__Bacteria; p__Proteobacteria; c__Gammaproteobacteria; o__Xanthomonadales; f__Xanthomonadaceae; g__Thermomonas; s__
OTU_14292	k__Bacteria; p__Actinobacteria; c__unidentified_Actinobacteria; o__Micrococcales
OTU_917	k__Bacteria; p__Latescibacterota; c__; o__; f__; g__; s__
OTU_18106	k__Bacteria; p__Proteobacteria; c__Gammaproteobacteria; o__Xanthomonadales; f__Xanthomonadaceae; g__Lysobacter
OTU_12360	k__Bacteria; p__Proteobacteria; c__Alphaproteobacteria; o__Sphingomonadales; f__Sphingomonadaceae; g__Sphingomonas
OTU_15135	k__Bacteria; p__Bacteroidota; c__Bacteroidia; o__Chitinophagales; f__Chitinophagaceae; g__Terrimonas
OTU_890	k__Bacteria; p__Actinobacteriota; c__Rubrobacteria; o__Rubrobacterales; f__Rubrobacteriaceae; g__Rubrobacter; s__
OTU_947	k__Bacteria; p__Acidobacteriota; c__Subgroup_5; o__; f__; g__; s__
OTU_15998	k__Bacteria; p__Proteobacteria; c__Alphaproteobacteria; o__Rhodobacterales; f__Rhodobacteraceae; g__Rubellimicrobium; s__
OTU_882	k__Bacteria; p__Chloroflexi; c__TK10; o__; f__; g__; s__
OTU_41	k__Bacteria; p__unidentified_Bacteria; c__Gammaproteobacteria; o__Burkholderiales; f__Sutterellaceae; g__; s__
OTU_13025	k__Bacteria; p__Bacteroidota; c__Bacteroidia; o__Chitinophagales; f__Chitinophagaceae; g__Ferruginibacter; s__
OTU_19623	k__Bacteria; p__Proteobacteria; c__Alphaproteobacteria; o__Rhizobiales; f__Xanthobacteraceae
OTU_54	k__Bacteria; p__Actinobacteria; c__unidentified_Actinobacteria; o__Micrococcales; f__Microbacteriaceae; g__Agromyces
OTU_973	k__Bacteria; p__Firmicutes; c__Bacilli; o__Alicyclobacillales; f__Alicyclobacillaceae; g__Tumebacillus; s__
OTU_494	k__Bacteria; p__Actinobacteriota; c__Rubrobacteria; o__Rubrobacterales; f__Rubrobacteriaceae; g__Rubrobacter; s__
OTU_3202	k__Bacteria; p__Acidobacteriota; c__Thermoanaerobaculia; o__Thermoanaerobaculales; f__Thermoanaerobaculaceae; g__Subgroup_10; s__
OTU_13561	k__Bacteria; p__Proteobacteria; c__Alphaproteobacteria; o__Sphingomonadales; f__Sphingomonadaceae; g__Sphingomonas
OTU_1026	k__Bacteria; p__Actinobacteriota; c__Acidimicrobiia; o__Microtrichales; f__Ilumatobacteraceae; g__CL500-29_marine_group; s__
OTU_15051	k__Bacteria; p__Armatimonadota; c__Fimbriimonadia; o__Fimbriimonadales; f__Fimbriimonadaceae; g__; s__
OTU_989	k__Bacteria; p__unidentified_Bacteria; c__unidentified_Bacteria; o__Gemmatimonadales; f__Gemmatimonadaceae; g__; s__
OTU_130	k__Bacteria; p__Proteobacteria; c__Gammaproteobacteria; o__CCD24; f__; g__; s__
OTU_17916	k__Bacteria; p__Planctomycetota; c__Phycisphaerae; o__CCM11a; f__; g__; s__
OTU_14005	k__Bacteria; p__Acidobacteriota; c__Holophagae; o__Subgroup_7; f__; g__; s__
OTU_2757	k__Bacteria; p__Actinobacteria; c__unidentified_Actinobacteria; o__Propionibacteriales; f__Nocardioidaceae; g__Aeromicrobium; s__
OTU_3942	k__Bacteria; p__unidentified_Bacteria; c__Alphaproteobacteria; o__Elsterales; f__; g__; s__
OTU_1118	k__Bacteria
OTU_3240	k__Bacteria; p__unidentified_Bacteria; c__Gammaproteobacteria; o__Pseudomonadales; f__Moraxellaceae; g__; s__
OTU_13152	k__Bacteria; p__Planctomycetota; c__Phycisphaerae; o__Phycisphaerales; f__Phycisphaeraceae; g__AKYG587; s__
OTU_1286	k__Bacteria; p__Acidobacteriota; c__Subgroup_22; o__; f__; g__; s__
OTU_20526	k__Bacteria; p__Proteobacteria; c__Gammaproteobacteria; o__Xanthomonadales; f__Xanthomonadaceae; g__Arenimonas
OTU_418	k__Bacteria; p__Proteobacteria; c__Gammaproteobacteria; o__Burkholderiales; f__TRA3-20; g__; s__
OTU_1178	k__Bacteria
OTU_466	k__Bacteria; p__Actinobacteriota; c__MB-A2-108; o__; f__; g__; s__
OTU_12630	k__Bacteria; p__Verrucomicrobiota; c__Verrucomicrobiae; o__Chthoniobacterales; f__Chthoniobacteraceae; g__Chthoniobacter; s__
OTU_3474	k__Bacteria; p__Bacteroidota; c__Bacteroidia; o__Sphingobacteriales; f__envOPS_17; g__; s__
OTU_2164	k__Bacteria
OTU_1713	k__Bacteria; p__Proteobacteria; c__Alphaproteobacteria; o__Caulobacterales; f__Hyphomonadaceae; g__SWB02; s__
OTU_9512	k__Bacteria; p__Actinobacteria; c__unidentified_Actinobacteria; o__Micromonosporales; f__Micromonosporaceae
OTU_10904	k__Bacteria; p__Actinobacteriota; c__Thermoleophilia; o__Solirubrobacterales; f__Solirubrobacteraceae; g__Solirubrobacter; s__
OTU_17670	k__Bacteria; p__Proteobacteria; c__Alphaproteobacteria; o__Rhizobiales; f__Beijerinckiaceae; g__Neo-b11; s__
OTU_2499	k__Bacteria; p__Firmicutes; c__Bacilli; o__Paenibacillales; f__Paenibacillaceae; g__Ammoniphilus; s__
OTU_751	k__Bacteria; p__Proteobacteria; c__Alphaproteobacteria; o__Rhizobiales; f__Beijerinckiaceae; g__FFCH5858; s__
OTU_1774	k__Bacteria; p__Nitrospirota; c__Nitrospira; o__Nitrospirales; f__Nitrospiraceae; g__unidentified_Nitrospiraceae; s__Nitrospira_sp
OTU_607	k__Archaea; p__Crenarchaeota; c__Nitrososphaeria; o__Nitrososphaerales; f__Nitrososphaeraceae; g__Candidatus_Nitrososphaera; s__
OTU_1547	k__Bacteria; p__Chloroflexi; c__Dehalococcoidia; o__S085; f__; g__; s__
OTU_4731	k__Bacteria
OTU_771	k__Bacteria
OTU_1671	k__Bacteria; p__Elusimicrobiota; c__Lineage_IIb; o__; f__; g__; s__
OTU_1893	k__Bacteria; p__Chloroflexi; c__Dehalococcoidia; o__S085; f__; g__; s__
OTU_16385	k__Bacteria; p__Acidobacteriota; c__Vicinamibacteria; o__Vicinamibacterales; f__Vicinamibacteraceae
OTU_1064	k__Bacteria
OTU_12733	k__Bacteria; p__Acidobacteriota; c__Blastocatellia; o__Blastocatellales; f__Blastocatellaceae
OTU_3431	k__Bacteria; p__Planctomycetota; c__OM190; o__; f__; g__; s__
OTU_267	k__Bacteria; p__Verrucomicrobiota; c__Verrucomicrobiae; o__Verrucomicrobiales; f__Rubritaleaceae; g__Luteolibacter
OTU_3187	k__Bacteria; p__Verrucomicrobiota; c__Verrucomicrobiae; o__Chthoniobacterales; f__Chthoniobacteraceae; g__Chthoniobacter; s__
OTU_20639	k__Bacteria; p__Myxococcota; c__Myxococcia; o__Myxococcales; f__Myxococcaceae
OTU_18578	k__Bacteria; p__Methylomirabilota; c__Methylomirabilia; o__Rokubacteriales; f__WX65; g__; s__
OTU_16178	k__Bacteria; p__Proteobacteria; c__Gammaproteobacteria; o__CCD24; f__; g__; s__
OTU_773	k__Bacteria; p__unidentified_Bacteria; c__Acidimicrobiia; o__Microtrichales; f__; g__; s__
OTU_16560	k__Bacteria; p__Entotheonellaeota; c__Entotheonellia; o__Entotheonellales; f__Entotheonellaceae; g__; s__
OTU_18686	k__Bacteria; p__Acidobacteriota; c__Holophagae; o__Subgroup_7; f__; g__; s__
OTU_11194	k__Bacteria
OTU_1383	k__Bacteria; p__NB1-j; c__; o__; f__; g__; s__
OTU_15117	k__Bacteria; p__Acidobacteriota; c__Holophagae; o__Subgroup_7; f__; g__; s__
OTU_2904	k__Bacteria; p__unidentified_Bacteria; c__unidentified_Bacteria; o__Gemmatales; f__Gemmataceae; g__; s__
OTU_17405	k__Bacteria; p__Actinobacteriota; c__Rubrobacteria; o__Rubrobacterales; f__Rubrobacteriaceae; g__Rubrobacter; s__
OTU_16861	k__Bacteria; p__Myxococcota; c__Polyangia; o__Haliangiales; f__Haliangiaceae; g__Haliangium; s__
OTU_686	k__Bacteria; p__Acidobacteriota; c__Blastocatellia; o__Pyrinomonadales; f__Pyrinomonadaceae; g__RB41; s__
OTU_7801	k__Bacteria; p__Actinobacteria; c__unidentified_Actinobacteria; o__Micrococcales; f__Dermacoccaceae; g__Kytococcus
OTU_3274	k__Bacteria; p__Planctomycetota; c__Phycisphaerae; o__Phycisphaerales; f__Phycisphaeraceae; g__AKYG587; s__
OTU_14447	k__Bacteria; p__Proteobacteria; c__Gammaproteobacteria; o__PLTA13; f__; g__; s__
OTU_1246	k__Bacteria; p__Proteobacteria; c__Gammaproteobacteria; o__Pseudomonadales; f__KI89A_clade; g__; s__
OTU_215	k__Bacteria; p__Actinobacteriota; c__MB-A2-108; o__; f__; g__; s__
OTU_1099	k__Bacteria
OTU_2242	k__Bacteria; p__Armatimonadota; c__Fimbriimonadia; o__Fimbriimonadales; f__Fimbriimonadaceae; g__; s__
OTU_2263	k__Bacteria; p__Gemmatimonadota; c__Longimicrobia; o__Longimicrobiales; f__Longimicrobiaceae; g__; s__
OTU_1727	k__Bacteria
OTU_9299	k__Bacteria; p__Proteobacteria; c__Gammaproteobacteria; o__Burkholderiales
OTU_6303	k__Bacteria; p__Proteobacteria; c__Alphaproteobacteria; o__Caulobacterales; f__Hyphomonadaceae; g__SWB02; s__
OTU_7182	k__Bacteria; p__unidentified_Bacteria; c__unidentified_Bacteria; o__Gemmatales; f__Gemmataceae; g__; s__
OTU_1349	k__Bacteria
OTU_6717	k__Bacteria; p__unidentified_Bacteria; c__Thermoleophilia; o__; f__; g__; s__
OTU_1758	k__Bacteria; p__unidentified_Bacteria; c__unidentified_Bacteria; o__Gemmatimonadales; f__Gemmatimonadaceae; g__; s__
OTU_14752	k__Bacteria; p__Chloroflexi; c__Anaerolineae; o__SBR1031; f__A4b; g__; s__
OTU_3163	k__Bacteria; p__Myxococcota; c__Polyangia; o__Haliangiales; f__Haliangiaceae; g__Haliangium; s__
OTU_20592	k__Bacteria; p__Bacteroidota; c__Bacteroidia; o__Chitinophagales; f__Chitinophagaceae; g__UTBCD1; s__
OTU_3012	k__Bacteria; p__Bacteroidota; c__Bacteroidia; o__Flavobacteriales; f__NS9_marine_group; g__; s__
OTU_7590	k__Bacteria; p__Elusimicrobiota; c__Lineage_IIb; o__; f__; g__; s__
OTU_5188	k__Bacteria; p__Chloroflexi; c__JG30-KF-CM66; o__; f__; g__; s__
OTU_17566	k__Bacteria; p__Actinobacteriota; c__Thermoleophilia; o__Solirubrobacterales; f__67-14; g__; s__
OTU_20	k__Bacteria
OTU_129	k__Bacteria; p__Bacteroidota; c__Bacteroidia; o__Chitinophagales; f__Chitinophagaceae; g__Lacibacter
OTU_13103	k__Bacteria
OTU_14651	k__Bacteria; p__Verrucomicrobiota; c__Verrucomicrobiae; o__Chthoniobacterales; f__Chthoniobacteraceae; g__Chthoniobacter; s__
OTU_2282	k__Bacteria; p__Bacteroidota; c__Bacteroidia; o__Sphingobacteriales; f__KD3-93; g__; s__
OTU_7837	k__Bacteria; p__Bdellovibrionota; c__Oligoflexia; o__0319-6G20; f__; g__; s__
OTU_2060	k__Bacteria; p__Bacteroidota; c__Bacteroidia; o__Sphingobacteriales; f__envOPS_17; g__; s__
OTU_1477	k__Bacteria; p__Actinobacteriota; c__MB-A2-108; o__; f__; g__; s__
OTU_3470	k__Bacteria; p__Planctomycetota; c__Pla3_lineage; o__; f__; g__; s__
OTU_26	k__Archaea; p__Crenarchaeota; c__Nitrososphaeria; o__Nitrososphaerales; f__Nitrososphaeraceae; g__; s__
OTU_5852	k__Bacteria; p__Acidobacteriota; c__Vicinamibacteria; o__Vicinamibacterales; f__Vicinamibacteraceae; g__; s__
OTU_13232	k__Bacteria; p__Actinobacteriota; c__Acidimicrobiia; o__Microtrichales
OTU_5394	k__Bacteria; p__Chloroflexi; c__P2-11E; o__; f__; g__; s__
OTU_13977	k__Bacteria; p__Acidobacteriota; c__Subgroup_25; o__; f__; g__; s__
OTU_9173	k__Bacteria; p__Verrucomicrobiota; c__Verrucomicrobiae; o__Pedosphaerales; f__Pedosphaeraceae; g__; s__
OTU_3180	k__Bacteria; p__unidentified_Bacteria; c__Thermoleophilia; o__Gaiellales; f__; g__; s__
OTU_10454	k__Bacteria; p__Proteobacteria; c__Gammaproteobacteria; o__Burkholderiales; f__Nitrosomonadaceae; g__MND1; s__
OTU_573	k__Bacteria; p__Entotheonellaeota; c__Entotheonellia; o__Entotheonellales; f__Entotheonellaceae; g__Candidatus_Entotheonella; s__
OTU_4876	k__Bacteria; p__Actinobacteriota; c__Acidimicrobiia; o__Microtrichales; f__Iamiaceae; g__Iamia; s__
OTU_15894	k__Bacteria; p__Proteobacteria; c__Gammaproteobacteria; o__Burkholderiales; f__Nitrosomonadaceae; g__MND1; s__
OTU_150	k__Bacteria; p__Chloroflexi; c__Gitt-GS-136; o__; f__; g__; s__
OTU_3531	k__Bacteria; p__unidentified_Bacteria; c__Gammaproteobacteria; o__Diplorickettsiales; f__Diplorickettsiaceae
OTU_722	k__Bacteria; p__Chloroflexi; c__Chloroflexia; o__Thermomicrobiales; f__JG30-KF-CM45; g__; s__
OTU_1557	k__Bacteria; p__Chloroflexi; c__Chloroflexia; o__Chloroflexales; f__Chloroflexaceae; g__FFCH7168; s__
OTU_14263	k__Bacteria
OTU_7087	k__Bacteria; p__Chloroflexi; c__Ktedonobacteria; o__C0119; f__; g__; s__
OTU_4667	k__Bacteria; p__Proteobacteria; c__Gammaproteobacteria; o__unidentified_Gammaproteobacteria; f__unidentified_Gammaproteobacteria; g__Candidatus_Ovatusbacter; s__
OTU_863	k__Bacteria; p__Verrucomicrobiota; c__Verrucomicrobiae; o__Verrucomicrobiales; f__Verrucomicrobiaceae; g__Verrucomicrobium; s__
OTU_1872	k__Bacteria; p__Planctomycetes; c__unidentified_Planctomycetes; o__Pirellulales; f__Pirellulaceae; g__Pir4_lineage; s__
OTU_349	k__Bacteria; p__Chloroflexi; c__Dehalococcoidia; o__S085; f__; g__; s__
OTU_536	k__Bacteria; p__unidentified_Bacteria; c__Bacteroidia; o__Cytophagales; f__Microscillaceae; g__; s__
OTU_20663	k__Bacteria; p__Bacteroidota; c__Bacteroidia; o__Chitinophagales; f__Chitinophagaceae; g__Flaviaesturariibacter; s__
OTU_1608	k__Bacteria; p__Verrucomicrobiota; c__Verrucomicrobiae; o__UA11; f__; g__; s__
OTU_10959	k__Bacteria
OTU_2062	k__Bacteria; p__Planctomycetota; c__Phycisphaerae; o__Tepidisphaerales; f__WD2101_soil_group; g__; s__
OTU_851	k__Bacteria; p__Planctomycetes; c__unidentified_Planctomycetes; o__Pirellulales; f__Pirellulaceae; g__Rhodopirellula; s__Pirellula_sp
OTU_12117	k__Bacteria
OTU_6331	k__Bacteria; p__unidentified_Bacteria; c__Acidimicrobiia; o__; f__; g__; s__
OTU_9696	k__Bacteria; p__Acidobacteriota; c__Thermoanaerobaculia; o__Thermoanaerobaculales; f__Thermoanaerobaculaceae; g__Subgroup_10
OTU_1841	k__Bacteria; p__Verrucomicrobiota; c__Omnitrophia; o__Omnitrophales
OTU_19419	k__Bacteria; p__Acidobacteriota; c__Blastocatellia; o__Pyrinomonadales; f__Pyrinomonadaceae; g__RB41; s__
OTU_9080	k__Bacteria; p__Planctomycetota; c__Phycisphaerae; o__Phycisphaerales; f__Phycisphaeraceae; g__AKYG587; s__
OTU_3882	k__Bacteria; p__Latescibacterota; c__; o__; f__; g__; s__
OTU_1160	k__Bacteria
OTU_11248	k__Bacteria; p__Proteobacteria; c__Gammaproteobacteria; o__Burkholderiales; f__Nitrosomonadaceae; g__MND1; s__
OTU_2086	k__Bacteria; p__Verrucomicrobiota; c__Verrucomicrobiae; o__Verrucomicrobiales; f__Verrucomicrobiaceae; g__Roseimicrobium; s__
OTU_1722	k__Bacteria
OTU_9980	k__Bacteria
OTU_20384	k__Bacteria; p__Acidobacteriota; c__Blastocatellia; o__Blastocatellales; f__Blastocatellaceae; g__Blastocatella; s__
OTU_6966	k__Bacteria; p__Elusimicrobiota; c__Lineage_IIa; o__; f__; g__; s__
OTU_1029	k__Bacteria; p__Firmicutes; c__Bacilli; o__Paenibacillales; f__Paenibacillaceae; g__Paenibacillus; s__Paenibacillus_xylanexedens
OTU_1633	k__Bacteria; p__unidentified_Bacteria; c__unidentified_Bacteria; o__Planctomycetales; f__; g__; s__
OTU_48	k__Bacteria; p__Proteobacteria; c__Gammaproteobacteria; o__Burkholderiales; f__Nitrosomonadaceae; g__MND1; s__
OTU_69	k__Bacteria; p__Actinobacteria; c__unidentified_Actinobacteria; o__Propionibacteriales; f__Nocardioidaceae; g__Aeromicrobium; s__
OTU_2760	k__Bacteria; p__Acidobacteriota; c__Acidobacteriae; o__Bryobacterales; f__Bryobacteraceae; g__Bryobacter; s__
OTU_1901	k__Bacteria; p__Chloroflexi; c__TK10; o__; f__; g__; s__
OTU_1369	k__Bacteria; p__Abditibacteriota; c__Abditibacteria; o__Abditibacteriales; f__Abditibacteriaceae; g__Abditibacterium; s__
OTU_1368	k__Bacteria; p__Armatimonadota; c__Armatimonadia; o__Armatimonadales
OTU_52	k__Bacteria; p__Proteobacteria; c__Gammaproteobacteria; o__Xanthomonadales; f__Xanthomonadaceae; g__Arenimonas
OTU_4645	k__Bacteria; p__Bacteroidota; c__Bacteroidia; o__Cytophagales; f__Hymenobacteraceae; g__Pontibacter
OTU_2184	k__Bacteria; p__Proteobacteria; c__Alphaproteobacteria; o__Acetobacterales; f__Acetobacteraceae
OTU_2043	k__Bacteria; p__Armatimonadota; c__Fimbriimonadia; o__Fimbriimonadales; f__Fimbriimonadaceae; g__; s__
OTU_15346	k__Bacteria; p__Proteobacteria; c__Alphaproteobacteria; o__Sphingomonadales; f__Sphingomonadaceae; g__Sphingomonas; s__
OTU_840	k__Bacteria; p__Acidobacteriota; c__Thermoanaerobaculia; o__Thermoanaerobaculales; f__Thermoanaerobaculaceae; g__Subgroup_10; s__
OTU_2298	k__Bacteria; p__unidentified_Bacteria; c__Gammaproteobacteria; o__Burkholderiales; f__; g__; s__
OTU_8386	k__Bacteria; p__Proteobacteria; c__Gammaproteobacteria; o__Burkholderiales; f__Nitrosomonadaceae; g__MND1; s__
OTU_20342	k__Bacteria
OTU_2411	k__Bacteria
OTU_1269	k__Bacteria; p__Bacteroidota; c__Bacteroidia; o__Chitinophagales; f__Chitinophagaceae; g__Segetibacter; s__
OTU_14589	k__Bacteria; p__Acidobacteriota; c__Acidobacteriae; o__Bryobacterales; f__Bryobacteraceae; g__Bryobacter; s__
OTU_16915	k__Bacteria; p__Actinobacteriota; c__Thermoleophilia; o__Gaiellales; f__Gaiellaceae; g__Gaiella; s__
OTU_1624	k__Bacteria; p__Planctomycetes; c__unidentified_Planctomycetes; o__Gemmatales; f__Gemmataceae; g__Gemmata; s__
OTU_1890	k__Bacteria; p__unidentified_Bacteria; c__unidentified_Bacteria; o__Gemmatales; f__Gemmataceae; g__; s__
OTU_19815	k__Bacteria; p__Verrucomicrobiota; c__Verrucomicrobiae; o__Opitutales; f__Opitutaceae
OTU_7499	k__Bacteria; p__Acidobacteriota; c__Blastocatellia; o__Pyrinomonadales; f__Pyrinomonadaceae; g__RB41; s__
OTU_1405	k__Bacteria; p__Gemmatimonadetes; c__unidentified_Gemmatimonadetes; o__Gemmatimonadales; f__Gemmatimonadaceae; g__Gemmatimonas; s__
OTU_15638	k__Bacteria; p__Nitrospirota; c__Nitrospira; o__Nitrospirales; f__Nitrospiraceae
OTU_16908	k__Bacteria; p__Planctomycetota; c__Phycisphaerae; o__Phycisphaerales; f__Phycisphaeraceae; g__AKYG587; s__
OTU_1393	k__Bacteria; p__Proteobacteria; c__Gammaproteobacteria; o__JTB23; f__; g__; s__
OTU_2055	k__Bacteria; p__MBNT15
OTU_56	k__Bacteria; p__Verrucomicrobiota; c__Verrucomicrobiae; o__Chthoniobacterales; f__Chthoniobacteraceae; g__Candidatus_Udaeobacter; s__
OTU_603	k__Bacteria; p__Proteobacteria; c__Gammaproteobacteria; o__Xanthomonadales; f__Xanthomonadaceae; g__Arenimonas; s__
OTU_14746	k__Bacteria; p__Actinobacteriota; c__Thermoleophilia; o__Solirubrobacterales
OTU_420	k__Bacteria; p__Bacteroidota; c__Rhodothermia; o__Rhodothermales; f__Rhodothermaceae; g__; s__
OTU_891	k__Bacteria; p__Actinobacteriota; c__Thermoleophilia; o__Gaiellales; f__Gaiellaceae; g__Gaiella; s__
OTU_174	k__Bacteria; p__Acidobacteriota; c__Acidobacteriae; o__Bryobacterales; f__Bryobacteraceae; g__Bryobacter; s__
OTU_1294	k__Bacteria; p__unidentified_Bacteria; c__Gammaproteobacteria; o__Pseudomonadales; f__Moraxellaceae; g__; s__
OTU_3175	k__Bacteria; p__Actinobacteriota; c__Acidimicrobiia; o__IMCC26256; f__; g__; s__
OTU_1197	k__Bacteria; p__Actinobacteriota; c__Thermoleophilia; o__Solirubrobacterales
OTU_1699	k__Bacteria; p__unidentified_Bacteria; c__Gammaproteobacteria; o__Diplorickettsiales; f__Diplorickettsiaceae; g__; s__
OTU_14907	k__Bacteria; p__Acidobacteriota; c__Vicinamibacteria; o__Vicinamibacterales; f__Vicinamibacteraceae; g__; s__
OTU_875	k__Bacteria; p__Myxococcota; c__Polyangia; o__Polyangiales
OTU_372	k__Bacteria; p__Planctomycetota; c__Phycisphaerae; o__Tepidisphaerales; f__WD2101_soil_group; g__; s__
OTU_1642	k__Bacteria; p__Gemmatimonadota; c__Longimicrobia; o__Longimicrobiales; f__Longimicrobiaceae; g__YC-ZSS-LKJ147; s__
OTU_7368	k__Bacteria; p__Acidobacteriota; c__Blastocatellia; o__Blastocatellales; f__Blastocatellaceae
OTU_20332	k__Bacteria; p__unidentified_Bacteria; c__unidentified_Bacteria; o__Gemmatimonadales; f__Gemmatimonadaceae; g__; s__
OTU_14119	k__Bacteria; p__unidentified_Bacteria; c__Vicinamibacteria; o__Vicinamibacterales
OTU_11439	k__Bacteria; p__Proteobacteria; c__Alphaproteobacteria; o__Sphingomonadales; f__Sphingomonadaceae; g__Sphingomonas
OTU_2354	k__Bacteria; p__Acidobacteriota; c__Acidobacteriae; o__Subgroup_15; f__; g__; s__
OTU_2178	k__Bacteria; p__Elusimicrobiota; c__Lineage_IIa; o__; f__; g__; s__
OTU_2575	k__Bacteria; p__unidentified_Bacteria; c__Anaerolineae; o__Ardenticatenales
OTU_12696	k__Bacteria; p__Proteobacteria; c__Alphaproteobacteria; o__Reyranellales; f__Reyranellaceae; g__Reyranella; s__
OTU_2950	k__Bacteria; p__Planctomycetota; c__Phycisphaerae; o__Pla1_lineage; f__; g__; s__
OTU_7292	k__Bacteria; p__Acidobacteriota; c__Blastocatellia; o__Pyrinomonadales; f__Pyrinomonadaceae; g__RB41; s__
OTU_2801	k__Bacteria; p__Verrucomicrobiota; c__Verrucomicrobiae; o__Opitutales; f__Opitutaceae
OTU_1399	k__Bacteria; p__Bacteroidota; c__Bacteroidia; o__Flavobacteriales; f__NS9_marine_group; g__; s__
OTU_2066	k__Bacteria; p__Actinobacteriota; c__Thermoleophilia; o__Gaiellales; f__Gaiellaceae; g__Gaiella; s__
OTU_13292	k__Bacteria; p__Gemmatimonadetes; c__unidentified_Gemmatimonadetes; o__Gemmatimonadales; f__Gemmatimonadaceae; g__Gemmatimonas; s__
OTU_18350	k__Bacteria; p__Proteobacteria; c__Alphaproteobacteria; o__Tistrellales; f__Geminicoccaceae
OTU_239	k__Bacteria; p__Actinobacteria; c__unidentified_Actinobacteria; o__Propionibacteriales; f__Nocardioidaceae; g__Kribbella; s__
OTU_1439	k__Bacteria; p__Acidobacteriota; c__Subgroup_5; o__; f__; g__; s__
OTU_4752	k__Bacteria; p__Verrucomicrobiota; c__Verrucomicrobiae; o__Pedosphaerales; f__Pedosphaeraceae; g__Ellin516; s__
OTU_402	k__Bacteria; p__Acidobacteriota; c__Thermoanaerobaculia; o__Thermoanaerobaculales; f__Thermoanaerobaculaceae; g__Subgroup_10; s__
OTU_2427	k__Bacteria; p__unidentified_Bacteria; c__Anaerolineae; o__Ardenticatenales; f__; g__; s__
OTU_20124	k__Bacteria; p__unidentified_Bacteria; c__Acidimicrobiia
OTU_19628	k__Bacteria; p__Proteobacteria; c__Gammaproteobacteria; o__Burkholderiales; f__Comamonadaceae
OTU_358	k__Bacteria; p__Actinobacteria; c__unidentified_Actinobacteria; o__Micromonosporales; f__Micromonosporaceae; g__Rhizocola; s__
OTU_10301	k__Bacteria
OTU_12570	k__Bacteria; p__Acidobacteriota; c__Blastocatellia; o__Pyrinomonadales; f__Pyrinomonadaceae; g__RB41; s__
OTU_431	k__Bacteria; p__Proteobacteria; c__Gammaproteobacteria; o__Burkholderiales; f__Nitrosomonadaceae; g__MND1; s__
OTU_404	k__Bacteria; p__Proteobacteria; c__Alphaproteobacteria; o__Rhizobiales; f__Beijerinckiaceae; g__Psychroglaciecola; s__
OTU_782	k__Bacteria; p__unidentified_Bacteria; c__Acidimicrobiia; o__Microtrichales; f__; g__; s__
OTU_1586	k__Bacteria; p__Actinobacteriota; c__Thermoleophilia; o__Solirubrobacterales; f__67-14; g__; s__
OTU_669	k__Bacteria; p__Proteobacteria; c__Alphaproteobacteria; o__Tistrellales; f__Geminicoccaceae; g__Candidatus_Alysiosphaera; s__
OTU_3185	k__Bacteria; p__Planctomycetota; c__Pla4_lineage; o__; f__; g__; s__
OTU_12582	k__Bacteria; p__Entotheonellaeota; c__Entotheonellia; o__Entotheonellales; f__Entotheonellaceae; g__; s__
OTU_18272	k__Bacteria; p__Proteobacteria; c__Gammaproteobacteria; o__Steroidobacterales; f__Steroidobacteraceae; g__Steroidobacter
OTU_365	k__Bacteria; p__Entotheonellaeota; c__Entotheonellia; o__Entotheonellales; f__Entotheonellaceae; g__Candidatus_Entotheonella; s__
OTU_1505	k__Bacteria
OTU_1159	k__Bacteria; p__Proteobacteria; c__Alphaproteobacteria; o__Acetobacterales; f__Acetobacteraceae; g__Roseomonas
OTU_107	k__Bacteria; p__Acidobacteriota; c__Vicinamibacteria; o__Vicinamibacterales; f__Vicinamibacteraceae
OTU_1751	k__Bacteria; p__Myxococcota; c__Polyangia; o__Haliangiales; f__Haliangiaceae; g__Haliangium; s__
OTU_1600	k__Bacteria; p__SAR324_clade(Marine_group_B); c__unidentified_SAR324_clade(Marine_group_B); o__unidentified_SAR324_clade(Marine_group_B); f__unidentified_SAR324_clade(Marine_group_B); g__unidentified_SAR324_clade(Marine_group_B); s\_\_bacterium\_enrichment\_culture\_clone\_B30
OTU_20513	k__Bacteria; p__Gemmatimonadota; c__Longimicrobia; o__Longimicrobiales; f__Longimicrobiaceae; g__YC-ZSS-LKJ147; s__
OTU_15691	k__Bacteria; p__Acidobacteriota; c__Holophagae; o__Subgroup_7; f__; g__; s__
OTU_2596	k__Bacteria; p__Acidobacteriota; c__Vicinamibacteria; o__Subgroup_17; f__; g__; s__
OTU_586	k__Bacteria
OTU_18526	k__Bacteria; p__Bacteroidota; c__Bacteroidia; o__Cytophagales; f__Hymenobacteraceae; g__Pontibacter
OTU_4498	k__Bacteria; p__Proteobacteria; c__Gammaproteobacteria; o__Pseudomonadales; f__Alcanivoracaceae; g__Ketobacter
OTU_1229	k__Bacteria; p__Proteobacteria; c__Alphaproteobacteria; o__Rhodobacterales; f__Rhodobacteraceae; g__Rubellimicrobium; s__
OTU_1346	k__Bacteria
OTU_12359	k__Bacteria; p__Actinobacteria; c__unidentified_Actinobacteria
OTU_1054	k__Bacteria; p__Proteobacteria; c__Gammaproteobacteria; o__Burkholderiales; f__Nitrosomonadaceae; g__Nitrosomonas; s__Nitrosomonas_communis
OTU_1857	k__Bacteria; p__Gemmatimonadota; c__AKAU4049; o__; f__; g__; s__
OTU_2382	k__Bacteria
OTU_15867	k__Bacteria; p__Proteobacteria; c__Alphaproteobacteria; o__Sphingomonadales; f__Sphingomonadaceae; g__Sphingomonas
OTU_343	k__Bacteria; p__unidentified_Bacteria; c__Verrucomicrobiae; o__Pedosphaerales; f__Pedosphaeraceae; g__; s__
OTU_3599	k__Bacteria; p__Bacteroidota; c__Bacteroidia; o__Chitinophagales; f__Chitinophagaceae; g__Flavisolibacter
OTU_173	k__Bacteria; p__Actinobacteriota; c__Thermoleophilia; o__Gaiellales; f__Gaiellaceae; g__Gaiella; s__
OTU_12942	k__Bacteria; p__Proteobacteria; c__Alphaproteobacteria; o__Sphingomonadales; f__Sphingomonadaceae; g__Novosphingobium
OTU_9350	k__Bacteria; p__Verrucomicrobiota; c__Verrucomicrobiae; o__Verrucomicrobiales; f__Rubritaleaceae; g__Luteolibacter
OTU_541	k__Bacteria
OTU_15565	k__Bacteria; p__Gemmatimonadetes; c__unidentified_Gemmatimonadetes; o__Gemmatimonadales; f__Gemmatimonadaceae
OTU_2794	k__Bacteria; p__Planctomycetota; c__OM190; o__; f__; g__; s__
OTU_5944	k__Bacteria
OTU_9140	k__Bacteria; p__Gemmatimonadota; c__BD2-11_terrestrial_group; o__; f__; g__; s__
OTU_15178	k__Bacteria; p__Actinobacteriota; c__MB-A2-108; o__; f__; g__; s__
OTU_2848	k__Bacteria; p__Myxococcota; c__Polyangia; o__Polyangiales; f__Eel-36e1D6; g__; s__
OTU_995	k__Bacteria; p__Actinobacteriota; c__Thermoleophilia; o__Solirubrobacterales; f__Solirubrobacteraceae
OTU_503	k__Bacteria; p__Gemmatimonadota; c__Longimicrobia; o__Longimicrobiales; f__Longimicrobiaceae; g__; s__
OTU_3219	k__Bacteria; p__Bacteroidota; c__Bacteroidia; o__Cytophagales; f__Hymenobacteraceae; g__Nibribacter
OTU_584	k__Bacteria; p__unidentified_Bacteria; c__Gammaproteobacteria; o__Burkholderiales; f__; g__; s__
OTU_412	k__Bacteria; p__Planctomycetota; c__Phycisphaerae; o__CCM11a; f__; g__; s__
OTU_581	k__Bacteria; p__unidentified_Bacteria; c__Thermoleophilia; o__Gaiellales; f__; g__; s__
OTU_731	k__Bacteria; p__Actinobacteriota; c__Thermoleophilia; o__Solirubrobacterales; f__67-14
OTU_1743	k__Bacteria; p__Acidobacteriota; c__Blastocatellia; o__11-24; f__; g__; s__
OTU_6522	k__Bacteria; p__unidentified_Bacteria; c__unidentified_Bacteria; o__Gemmatales; f__Gemmataceae; g__; s__
OTU_10120	k__Bacteria; p__Proteobacteria; c__Gammaproteobacteria; o__Burkholderiales; f__Nitrosomonadaceae; g__MND1; s__
OTU_1926	k__Bacteria; p__Verrucomicrobiota; c__Verrucomicrobiae; o__Pedosphaerales; f__Pedosphaeraceae; g__; s__
OTU_2098	k__Bacteria; p__Myxococcota; c__Polyangia; o__Haliangiales; f__Haliangiaceae; g__Haliangium; s__
OTU_18	k__Bacteria; p__Proteobacteria; c__Gammaproteobacteria; o__Xanthomonadales; f__Xanthomonadaceae; g__Pseudoxanthomonas; s__
OTU_2321	k__Bacteria; p__Actinobacteria; c__unidentified_Actinobacteria; o__0319-7L14; f__; g__; s__
OTU_13843	k__Bacteria; p__Acidobacteriota; c__Thermoanaerobaculia; o__Thermoanaerobaculales; f__Thermoanaerobaculaceae; g__Subgroup_10
OTU_1261	k__Bacteria; p__Verrucomicrobiota; c__Verrucomicrobiae; o__Opitutales; f__Opitutaceae; g__Lacunisphaera; s__
OTU_1683	k__Bacteria; p__Bdellovibrionota; c__Bdellovibrionia; o__Bdellovibrionales; f__Bdellovibrionaceae; g__; s__
OTU_14690	k__Bacteria; p__Proteobacteria; c__Alphaproteobacteria; o__Rhizobiales; f__A0839; g__; s__
OTU_4574	k__Bacteria; p__unidentified_Bacteria; c__unidentified_Bacteria; o__Planctomycetales; f__; g__; s__
OTU_1036	k__Bacteria; p__Acidobacteriota; c__Acidobacteriae; o__PAUC26f; f__; g__; s__
OTU_5516	k__Bacteria; p__unidentified_Bacteria; c__Alphaproteobacteria; o__Rhizobiales; f__Xanthobacteraceae; g__; s__
OTU_9657	k__Bacteria; p__Proteobacteria; c__Gammaproteobacteria; o__Burkholderiales; f__SC-I-84; g__; s__
OTU_1613	k__Bacteria; p__Methylomirabilota; c__Methylomirabilia; o__Rokubacteriales; f__; g__; s__
OTU_1564	k__Bacteria; p__Planctomycetota; c__Phycisphaerae; o__Phycisphaerales; f__Phycisphaeraceae; g__SM1A02; s__
OTU_1104	k__Bacteria; p__Verrucomicrobiota; c__Verrucomicrobiae; o__Verrucomicrobiales; f__Verrucomicrobiaceae; g__Roseimicrobium
OTU_968	k__Bacteria; p__unidentified_Bacteria; c__Alphaproteobacteria; o__Elsterales; f__; g__; s__
OTU_1843	k__Bacteria
OTU_1217	k__Bacteria; p__Proteobacteria; c__Alphaproteobacteria; o__Caulobacterales; f__Hyphomonadaceae; g__Hirschia; s__
OTU_1929	k__Bacteria; p__Actinobacteriota; c__Acidimicrobiia; o__Microtrichales
OTU_6867	k__Bacteria; p__Acidobacteriota; c__Thermoanaerobaculia; o__Thermoanaerobaculales; f__Thermoanaerobaculaceae; g__Subgroup_10; s__
OTU_17519	k__Bacteria; p__Planctomycetota; c__Phycisphaerae; o__Pla1_lineage; f__; g__; s__
OTU_21020	k__Bacteria; p__unidentified_Bacteria; c__Polyangia; o__Polyangiales; f__Sandaracinaceae; g__; s__
OTU_1077	k__Bacteria; p__unidentified_Bacteria; c__Anaerolineae; o__Caldilineales; f__Caldilineaceae; g__; s__
OTU_1033	k__Bacteria; p__unidentified_Bacteria; c__Alphaproteobacteria; o__Micropepsales; f__Micropepsaceae; g__; s__
OTU_16814	k__Archaea; p__Crenarchaeota; c__Nitrososphaeria; o__Nitrososphaerales; f__Nitrososphaeraceae; g__; s__
OTU_15417	k__Bacteria; p__Proteobacteria; c__Alphaproteobacteria; o__Rhizobiales; f__Beijerinckiaceae; g__Microvirga
OTU_697	k__Bacteria
OTU_18510	k__Bacteria; p__NB1-j; c__; o__; f__; g__; s__
OTU_10821	k__Bacteria; p__unidentified_Bacteria; c__Vicinamibacteria; o__Vicinamibacterales
OTU_1697	k__Bacteria; p__unidentified_Bacteria; c__Phycisphaerae; o__Phycisphaerales; f__Phycisphaeraceae; g__; s__
OTU_17132	k__Bacteria; p__Proteobacteria; c__Alphaproteobacteria; o__Rhizobiales; f__Xanthobacteraceae
OTU_5229	k__Bacteria; p__Acidobacteriota; c__Blastocatellia; o__Blastocatellales; f__Blastocatellaceae; g__Blastocatella; s__
OTU_2511	k__Bacteria; p__Actinobacteriota; c__MB-A2-108; o__; f__; g__; s__
OTU_16372	k__Bacteria; p__Actinobacteriota; c__Thermoleophilia; o__Solirubrobacterales; f__67-14; g__; s__
OTU_21364	k__Bacteria; p__Acidobacteriota; c__Thermoanaerobaculia; o__Thermoanaerobaculales; f__Thermoanaerobaculaceae; g__Subgroup_10
OTU_19223	k__Bacteria; p__Verrucomicrobiota; c__Verrucomicrobiae; o__Pedosphaerales; f__Pedosphaeraceae; g__; s__
OTU_780	k__Bacteria; p__unidentified_Bacteria; c__Vicinamibacteria; o__Vicinamibacterales; f__; g__; s__
OTU_3888	k__Bacteria; p__Entotheonellaeota; c__Entotheonellia; o__Entotheonellales; f__Entotheonellaceae; g__; s__
OTU_20325	k__Bacteria; p__Proteobacteria; c__Gammaproteobacteria; o__Burkholderiales; f__Nitrosomonadaceae; g__MND1; s__
OTU_8419	k__Bacteria; p__Acidobacteriota; c__Acidobacteriae; o__Bryobacterales; f__Bryobacteraceae; g__Bryobacter
OTU_12775	k__Bacteria; p__Armatimonadota; c__Chthonomonadetes; o__Chthonomonadales; f__; g__; s__
OTU_1079	k__Bacteria; p__Gemmatimonadetes; c__unidentified_Gemmatimonadetes; o__Gemmatimonadales; f__Gemmatimonadaceae; g__Gemmatimonas; s__
OTU_4295	k__Bacteria; p__Myxococcota; c__Polyangia
OTU_21084	k__Bacteria; p__unidentified_Bacteria; c__Vicinamibacteria; o__Vicinamibacterales; f__; g__; s__
OTU_1894	k__Bacteria; p__Bacteroidota; c__Rhodothermia; o__Rhodothermales; f__Rhodothermaceae; g__; s__
OTU_17730	k__Bacteria; p__Proteobacteria; c__Gammaproteobacteria; o__Burkholderiales; f__SC-I-84; g__; s__
OTU_12415	k__Bacteria; p__Verrucomicrobiota; c__Verrucomicrobiae; o__Pedosphaerales; f__Pedosphaeraceae
OTU_19796	k__Bacteria; p__Chloroflexi; c__TK10; o__; f__; g__; s__
OTU_756	k__Bacteria; p__Actinobacteria; c__unidentified_Actinobacteria; o__Corynebacteriales; f__Mycobacteriaceae; g__Mycobacterium
OTU_132	k__Bacteria; p__unidentified_Bacteria; c__unidentified_Bacteria; o__Gemmatimonadales; f__Gemmatimonadaceae; g__; s__
OTU_1885	k__Bacteria; p__Myxococcota; c__Polyangia; o__Haliangiales; f__Haliangiaceae; g__Haliangium; s__
OTU_591	k__Bacteria; p__Bacteroidota; c__Bacteroidia; o__Cytophagales; f__Microscillaceae; g__Ohtaekwangia; s__
OTU_4264	k__Bacteria; p__Proteobacteria; c__Gammaproteobacteria; o__Diplorickettsiales; f__Diplorickettsiaceae; g__Aquicella; s__
OTU_832	k__Bacteria
OTU_11441	k__Bacteria; p__Verrucomicrobiota; c__Verrucomicrobiae; o__Pedosphaerales; f__Pedosphaeraceae; g__; s__
OTU_17213	k__Bacteria; p__Actinobacteriota; c__Thermoleophilia; o__Solirubrobacterales; f__Solirubrobacteraceae; g__Solirubrobacter; s__
OTU_736	k__Bacteria
OTU_13223	k__Bacteria
OTU_14224	k__Bacteria; p__Verrucomicrobiota; c__Verrucomicrobiae; o__Pedosphaerales; f__Pedosphaeraceae; g__Ellin517; s__
OTU_1303	k__Bacteria; p__Gemmatimonadota; c__BD2-11_terrestrial_group; o__; f__; g__; s__
OTU_8266	k__Bacteria; p__Proteobacteria; c__Gammaproteobacteria; o__Xanthomonadales; f__Xanthomonadaceae; g__Stenotrophomonas
OTU_11147	k__Bacteria; p__Proteobacteria; c__Gammaproteobacteria; o__PLTA13; f__; g__; s__
OTU_9112	k__Bacteria
OTU_2121	k__Archaea; p__Crenarchaeota; c__Nitrososphaeria; o__Nitrososphaerales; f__Nitrososphaeraceae; g__Candidatus_Nitrososphaera; s__
OTU_12331	k__Bacteria; p__Proteobacteria; c__Alphaproteobacteria; o__Caulobacterales; f__Hyphomonadaceae; g__SWB02; s__
OTU_4589	k__Bacteria; p__Verrucomicrobiota; c__Verrucomicrobiae; o__Pedosphaerales; f__Pedosphaeraceae
OTU_1892	k__Bacteria
OTU_65	k__Bacteria; p__unidentified_Bacteria; c__Vicinamibacteria; o__Vicinamibacterales; f__; g__; s__
OTU_15268	k__Bacteria; p__Proteobacteria; c__Gammaproteobacteria; o__Burkholderiales; f__Comamonadaceae; g__Acidovorax
OTU_1856	k__Bacteria; p__Firmicutes; c__Bacilli; o__Bacillales; f__Bacillaceae; g__Bacillus; s__Bacillus_thermolactis
OTU_13913	k__Bacteria; p__Myxococcota; c__Polyangia; o__Polyangiales; f__BIrii41; g__; s__
OTU_1434	k__Bacteria; p__Gemmatimonadota; c__Longimicrobia; o__Longimicrobiales; f__Longimicrobiaceae; g__; s__
OTU_16217	k__Bacteria; p__Planctomycetes; c__unidentified_Planctomycetes; o__Pirellulales; f__Pirellulaceae; g__Pir4_lineage
OTU_4055	k__Bacteria; p__Verrucomicrobiota; c__Verrucomicrobiae; o__Pedosphaerales; f__Pedosphaeraceae; g__; s__
OTU_5421	k__Bacteria; p__Bacteroidota; c__Bacteroidia; o__Chitinophagales; f__Chitinophagaceae; g__Edaphobaculum; s__
OTU_1813	k__Bacteria; p__unidentified_Bacteria; c__unidentified_Bacteria; o__Gemmatales; f__Gemmataceae; g__; s__
OTU_10777	k__Bacteria; p__Verrucomicrobiota; c__Verrucomicrobiae; o__Pedosphaerales; f__Pedosphaeraceae; g__ADurbBin063-1; s__
OTU_1579	k__Bacteria; p__Gemmatimonadota; c__S0134_terrestrial_group; o__; f__; g__; s__
OTU_1278	k__Bacteria; p__Armatimonadota; c__Fimbriimonadia; o__Fimbriimonadales; f__Fimbriimonadaceae; g__; s__
OTU_71	k__Bacteria; p__Proteobacteria; c__Gammaproteobacteria; o__Burkholderiales; f__SC-I-84; g__; s__
OTU_2203	k__Bacteria; p__Entotheonellaeota; c__Entotheonellia; o__Entotheonellales; f__Entotheonellaceae; g__; s__
OTU_465	k__Bacteria
OTU_3385	k__Bacteria; p__Deinococcota; c__Deinococci; o__Deinococcales; f__Trueperaceae; g__Truepera; s__
OTU_8398	k__Bacteria; p__Proteobacteria; c__Alphaproteobacteria; o__Sphingomonadales; f__Sphingomonadaceae; g__Sphingomonas
OTU_704	k__Bacteria; p__unidentified_Bacteria; c__Polyangia; o__Polyangiales; f__Sandaracinaceae; g__; s__
OTU_3104	k__Bacteria; p__Proteobacteria; c__Gammaproteobacteria; o__Pseudomonadales; f__Pseudomonadaceae
OTU_1990	k__Bacteria; p__unidentified_Bacteria; c__unidentified_Bacteria; o__Planctomycetales; f__; g__; s__
OTU_1882	k__Bacteria; p__Armatimonadota; c__Fimbriimonadia; o__Fimbriimonadales; f__Fimbriimonadaceae; g__; s__
OTU_844	k__Bacteria; p__unidentified_Bacteria; c__Alphaproteobacteria; o__Rhizobiales; f__Xanthobacteraceae; g__; s__
OTU_17840	k__Bacteria; p__Actinobacteria; c__unidentified_Actinobacteria; o__Pseudonocardiales; f__Pseudonocardiaceae; g__Pseudonocardia
OTU_16519	k__Bacteria; p__Chloroflexi; c__TK10; o__; f__; g__; s__
OTU_14167	k__Bacteria
OTU_673	k__Bacteria
OTU_1601	k__Bacteria; p__Myxococcota; c__Polyangia; o__Haliangiales; f__Haliangiaceae; g__Haliangium; s__
OTU_865	k__Bacteria; p__Proteobacteria; c__Alphaproteobacteria; o__Dongiales; f__Dongiaceae; g__Dongia; s__
OTU_2880	k__Bacteria; p__Acidobacteriota; c__Acidobacteriae; o__PAUC26f; f__; g__; s__
OTU_17574	k__Bacteria; p__Actinobacteriota; c__Thermoleophilia; o__Solirubrobacterales; f__Solirubrobacteraceae; g__Solirubrobacter; s__
OTU_2264	k__Bacteria; p__Myxococcota; c__Polyangia; o__Haliangiales; f__Haliangiaceae; g__Haliangium; s__
OTU_17386	k__Bacteria; p__unidentified_Bacteria; c__Vicinamibacteria; o__Vicinamibacterales
OTU_1076	k__Bacteria; p__Proteobacteria; c__Gammaproteobacteria; o__Nitrosococcales; f__Nitrosococcaceae; g__wb1-P19; s__
OTU_12587	k__Bacteria; p__Actinobacteriota; c__Thermoleophilia; o__Solirubrobacterales; f__67-14; g__; s__
OTU_1507	k__Bacteria; p__Planctomycetes; c__unidentified_Planctomycetes; o__Gemmatales; f__Gemmataceae; g__Gemmata; s__Gemmata_sp_Fl1-1
OTU_1127	k__Bacteria; p__Bacteroidota; c__Bacteroidia; o__Chitinophagales; f__Chitinophagaceae
OTU_2607	k__Bacteria
OTU_224	k__Bacteria; p__Verrucomicrobiota; c__Verrucomicrobiae; o__Opitutales; f__Opitutaceae; g__Opitutus; s__
OTU_1059	k__Bacteria; p__Actinobacteriota; c__Acidimicrobiia; o__IMCC26256; f__; g__; s__
OTU_2962	k__Bacteria
OTU_1011	k__Bacteria
OTU_5543	k__Bacteria; p__Proteobacteria; c__Gammaproteobacteria
OTU_2208	k__Bacteria; p__Verrucomicrobiota; c__Verrucomicrobiae; o__Pedosphaerales; f__Pedosphaeraceae
OTU_13724	k__Bacteria; p__Myxococcota; c__Polyangia; o__Polyangiales; f__BIrii41; g__; s__
OTU_525	k__Bacteria; p__Verrucomicrobiota; c__Verrucomicrobiae; o__Opitutales; f__Opitutaceae; g__Opitutus; s__
OTU_2407	k__Bacteria; p__Proteobacteria; c__Gammaproteobacteria; o__Pseudomonadales; f__Halieaceae
OTU_1102	k__Bacteria; p__Verrucomicrobiota; c__Verrucomicrobiae; o__Pedosphaerales; f__Pedosphaeraceae
OTU_18866	k__Bacteria
OTU_1105	k__Bacteria; p__Gemmatimonadetes; c__unidentified_Gemmatimonadetes; o__Gemmatimonadales; f__Gemmatimonadaceae; g__Gemmatimonas; s__
OTU_623	k__Bacteria; p__Actinobacteriota; c__Thermoleophilia; o__Solirubrobacterales; f__67-14; g__; s__
OTU_11289	k__Bacteria; p__Proteobacteria; c__Alphaproteobacteria; o__Sphingomonadales; f__Sphingomonadaceae; g__Sphingomonas
OTU_462	k__Bacteria
OTU_10444	k__Bacteria
OTU_3239	k__Bacteria; p__Myxococcota; c__Polyangia; o__Blfdi19; f__; g__; s__
OTU_979	k__Bacteria; p__Planctomycetota; c__OM190; o__; f__; g__; s__
OTU_16166	k__Bacteria; p__Proteobacteria; c__Gammaproteobacteria; o__Burkholderiales; f__Nitrosomonadaceae; g__MND1; s__
OTU_470	k__Bacteria; p__Actinobacteriota; c__Thermoleophilia; o__Solirubrobacterales; f__67-14; g__; s__
OTU_566	k__Bacteria; p__Gemmatimonadetes; c__unidentified_Gemmatimonadetes; o__Gemmatimonadales; f__Gemmatimonadaceae; g__Gemmatimonas; s__
OTU_146	k__Bacteria; p__Bacteroidota; c__Bacteroidia; o__Cytophagales; f__Hymenobacteraceae; g__Adhaeribacter; s__
OTU_6223	k__Bacteria; p__unidentified_Bacteria; c__Anaerolineae; o__Ardenticatenales; f__; g__; s__
OTU_9	k__Bacteria; p__Proteobacteria; c__Alphaproteobacteria; o__Sphingomonadales; f__Sphingomonadaceae; g__Parablastomonas; s__
OTU_304	k__Bacteria; p__Armatimonadota; c__Chthonomonadetes; o__Chthonomonadales; f__; g__; s__
OTU_854	k__Bacteria; p__Gemmatimonadota; c__Longimicrobia; o__Longimicrobiales; f__Longimicrobiaceae; g__; s__
OTU_13209	k__Bacteria; p__unidentified_Bacteria; c__Verrucomicrobiae; o__Verrucomicrobiales; f__Verrucomicrobiaceae; g__; s__
OTU_2853	k__Bacteria; p__unidentified_Bacteria; c__Anaerolineae; o__Caldilineales; f__Caldilineaceae; g__; s__
OTU_16894	k__Bacteria; p__Chloroflexi; c__TK10; o__; f__; g__; s__
OTU_3069	k__Bacteria
OTU_10868	k__Bacteria; p__Proteobacteria; c__Alphaproteobacteria; o__Rhizobiales; f__Kaistiaceae; g__Kaistia; s__
OTU_4201	k__Bacteria; p__Verrucomicrobiota; c__Verrucomicrobiae; o__Pedosphaerales; f__Pedosphaeraceae; g__; s__
OTU_16552	k__Bacteria; p__Proteobacteria; c__Alphaproteobacteria; o__Rhizobiales; f__unidentified_Rhizobiales; g__Nordella; s__Nordella_oligomobilis
OTU_58	k__Bacteria; p__unidentified_Bacteria; c__Vicinamibacteria; o__Vicinamibacterales; f__; g__; s__
OTU_1490	k__Bacteria; p__Chloroflexi; c__Dehalococcoidia; o__SAR202_clade; f__; g__; s__
OTU_4965	k__Bacteria; p__Proteobacteria; c__Alphaproteobacteria; o__Rhodobacterales; f__Rhodobacteraceae; g__Paracoccus; s__Paracoccus_marcusii
OTU_2869	k__Bacteria; p__Firmicutes; c__Bacilli; o__Bacillales
OTU_849	k__Bacteria; p__unidentified_Bacteria; c__Acidimicrobiia
OTU_7718	k__Bacteria; p__unidentified_Bacteria; c__Thermoleophilia; o__Gaiellales; f__; g__; s__
OTU_182	k__Bacteria; p__Proteobacteria; c__Alphaproteobacteria; o__Azospirillales; f__Azospirillaceae; g__Skermanella; s__
OTU_1488	k__Bacteria; p__Actinobacteriota; c__Thermoleophilia; o__Solirubrobacterales; f__67-14; g__; s__
OTU_17146	k__Bacteria
OTU_327	k__Bacteria; p__Proteobacteria; c__Alphaproteobacteria; o__Rhizobiales; f__Beijerinckiaceae; g__Bosea
OTU_1539	k__Bacteria; p__Myxococcota; c__Polyangia; o__Polyangiales
OTU_1357	k__Bacteria; p__Gemmatimonadetes; c__unidentified_Gemmatimonadetes; o__Gemmatimonadales; f__Gemmatimonadaceae; g__Roseisolibacter; s__
OTU_1065	k__Bacteria; p__Planctomycetota; c__Phycisphaerae; o__Tepidisphaerales; f__WD2101_soil_group; g__; s__
OTU_545	k__Bacteria; p__Acidobacteriota; c__Acidobacteriae; o__Bryobacterales; f__Bryobacteraceae; g__Bryobacter; s__
OTU_19251	k__Bacteria; p__Actinobacteria; c__unidentified_Actinobacteria; o__Micrococcales; f__Micrococcaceae
OTU_2508	k__Bacteria; p__unidentified_Bacteria; c__unidentified_Bacteria; o__Pirellulales; f__Pirellulaceae; g__; s__
OTU_1297	k__Bacteria
OTU_2622	k__Bacteria; p__Myxococcota; c__Polyangia
OTU_10122	k__Bacteria; p__Acidobacteriota; c__Acidobacteriae; o__Bryobacterales; f__Bryobacteraceae; g__Bryobacter
OTU_1389	k__Bacteria; p__Bacteroidota; c__Bacteroidia; o__Chitinophagales; f__Chitinophagaceae
OTU_10516	k__Bacteria; p__Acidobacteriota; c__Holophagae; o__Subgroup_7; f__; g__; s__
OTU_1626	k__Bacteria; p__Armatimonadota; c__Fimbriimonadia; o__Fimbriimonadales
OTU_1137	k__Bacteria; p__Actinobacteriota; c__Acidimicrobiia; o__IMCC26256; f__; g__; s__
OTU_367	k__Bacteria
OTU_11758	k__Bacteria; p__Verrucomicrobiota; c__Verrucomicrobiae; o__Pedosphaerales; f__Pedosphaeraceae; g__; s__
OTU_5776	k__Bacteria; p__unidentified_Bacteria; c__Vicinamibacteria; o__Vicinamibacterales
OTU_5716	k__Bacteria; p__Myxococcota; c__Polyangia; o__Polyangiales; f__Polyangiaceae; g__Pajaroellobacter; s__
OTU_10243	k__Bacteria; p__unidentified_Bacteria; c__Vicinamibacteria; o__Vicinamibacterales
OTU_2592	k__Bacteria; p__Proteobacteria; c__Gammaproteobacteria; o__Pseudomonadales; f__Moraxellaceae; g__Permianibacter
OTU_15960	k__Bacteria; p__Latescibacteria; c__unidentified_Latescibacteria; o__Latescibacterales; f__Latescibacteraceae; g__; s__
OTU_5952	k__Bacteria; p__Verrucomicrobiota; c__Verrucomicrobiae; o__Pedosphaerales; f__Pedosphaeraceae; g__; s__
OTU_11766	k__Bacteria; p__Proteobacteria; c__Gammaproteobacteria; o__Burkholderiales; f__Nitrosomonadaceae; g__MND1; s__
OTU_233	k__Bacteria; p__Proteobacteria; c__Alphaproteobacteria; o__Caulobacterales; f__Caulobacteraceae; g__Caulobacter
OTU_680	k__Bacteria; p__Proteobacteria; c__Gammaproteobacteria; o__Pseudomonadales
OTU_645	k__Bacteria; p__unidentified_Bacteria; c__unidentified_Bacteria; o__Gemmatimonadales; f__Gemmatimonadaceae
OTU_2370	k__Bacteria; p__Firmicutes; c__Bacilli; o__Bacillales; f__Bacillaceae; g__Oceanobacillus; s__Oceanobacillus_sp_160
OTU_1814	k__Bacteria; p__Armatimonadota; c__Chthonomonadetes; o__Chthonomonadales; f__; g__; s__
OTU_1326	k__Bacteria; p__Acidobacteriota; c__Acidobacteriae; o__Subgroup_15; f__; g__; s__
OTU_938	k__Bacteria; p__unidentified_Bacteria; c__unidentified_Bacteria; o__Planctomycetales; f__Rubinisphaeraceae; g__; s__
OTU_110	k__Bacteria; p__Proteobacteria; c__Alphaproteobacteria; o__Sphingomonadales; f__Sphingomonadaceae; g__Sphingomonas
OTU_2079	k__Bacteria; p__Bacteroidota; c__Bacteroidia; o__Sphingobacteriales; f__Sphingobacteriaceae; g__Olivibacter; s__Olivibacter_soli
OTU_877	k__Bacteria; p__Actinobacteriota; c__MB-A2-108; o__; f__; g__; s__
OTU_726	k__Bacteria; p__Myxococcota; c__bacteriap25; o__; f__; g__; s__
OTU_2620	k__Bacteria; p__Proteobacteria; c__Alphaproteobacteria; o__Sphingomonadales; f__Sphingomonadaceae; g__Sphingopyxis
OTU_14501	k__Bacteria; p__Verrucomicrobiota; c__Verrucomicrobiae; o__Opitutales; f__Opitutaceae; g__Opitutus; s__
OTU_2160	k__Bacteria; p__Planctomycetota; c__Phycisphaerae; o__CCM11a; f__; g__; s__
OTU_2789	k__Bacteria
OTU_12674	k__Bacteria; p__Proteobacteria; c__Alphaproteobacteria; o__Sphingomonadales; f__Sphingomonadaceae; g__Sphingomonas; s__Sphingomonas_dokdonensis
OTU_10685	k__Bacteria; p__Proteobacteria; c__Gammaproteobacteria; o__unidentified_Gammaproteobacteria; f__unidentified_Gammaproteobacteria; g__Acidibacter; s__
OTU_249	k__Bacteria; p__Actinobacteria; c__unidentified_Actinobacteria; o__Micromonosporales; f__Micromonosporaceae
OTU_1210	k__Bacteria; p__unidentified_Bacteria; c__unidentified_Bacteria; o__Gemmatales; f__Gemmataceae; g__; s__
OTU_14244	k__Bacteria; p__Acidobacteriota; c__Holophagae; o__Subgroup_7; f__; g__; s__
OTU_1595	k__Bacteria; p__Bacteroidota; c__Bacteroidia; o__Sphingobacteriales; f__AKYH767; g__; s__
OTU_16624	k__Bacteria; p__Acidobacteriota; c__Vicinamibacteria; o__Subgroup_17; f__; g__; s__
OTU_1402	k__Bacteria; p__Actinobacteria; c__unidentified_Actinobacteria; o__Propionibacteriales; f__Nocardioidaceae; g__Nocardioides; s__
OTU_408	k__Bacteria; p__Gemmatimonadota; c__Longimicrobia; o__Longimicrobiales; f__Longimicrobiaceae; g__; s__
OTU_7720	k__Bacteria; p__unidentified_Bacteria; c__unidentified_Bacteria; o__Gemmatimonadales; f__Gemmatimonadaceae
OTU_315	k__Bacteria
OTU_11337	k__Bacteria; p__Bacteroidota; c__Bacteroidia; o__Sphingobacteriales; f__Sphingobacteriaceae; g__Arcticibacter; s__
OTU_11504	k__Bacteria; p__Bacteroidota; c__Bacteroidia; o__Flavobacteriales; f__NS9_marine_group; g__; s__
OTU_720	k__Bacteria; p__Chloroflexi; c__Dehalococcoidia; o__S085; f__; g__; s__
OTU_703	k__Bacteria; p__Acidobacteriota
OTU_5361	k__Bacteria; p__unidentified_Bacteria; c__unidentified_Bacteria; o__Gemmatales; f__Gemmataceae; g__; s__
OTU_2486	k__Bacteria; p__Bacteroidota; c__Bacteroidia; o__Chitinophagales; f__Chitinophagaceae; g__Niastella; s__
OTU_10455	k__Bacteria; p__unidentified_Bacteria; c__unidentified_Bacteria; o__Gemmatimonadales; f__Gemmatimonadaceae; g__; s__
OTU_565	k__Bacteria; p__Actinobacteriota; c__Acidimicrobiia; o__IMCC26256; f__; g__; s__
OTU_1387	k__Bacteria
OTU_1504	k__Bacteria; p__Bacteroidota; c__Bacteroidia; o__Chitinophagales; f__Chitinophagaceae; g__Parafilimonas; s__
OTU_15551	k__Bacteria; p__unidentified_Bacteria; c__unidentified_Bacteria; o__Gemmatimonadales; f__Gemmatimonadaceae; g__; s__
OTU_788	k__Bacteria; p__unidentified_Bacteria; c__unidentified_Bacteria; o__Gemmatimonadales; f__Gemmatimonadaceae; g__; s__
OTU_2383	k__Bacteria; p__Firmicutes; c__Bacilli; o__Erysipelotrichales; f__Erysipelatoclostridiaceae; g__Erysipelotrichaceae_UCG-003; s__
OTU_1327	k__Bacteria; p__Chloroflexi; c__Chloroflexia; o__Kallotenuales; f__AKIW781; g__; s__
OTU_2118	k__Bacteria; p__Gemmatimonadota; c__S0134_terrestrial_group; o__; f__; g__; s__
OTU_23	k__Bacteria; p__unidentified_Bacteria; c__unidentified_Bacteria; o__Gemmatimonadales; f__Gemmatimonadaceae
OTU_3955	k__Bacteria
OTU_1293	k__Bacteria; p__unidentified_Bacteria; c__Acidimicrobiia; o__Actinomarinales; f__; g__; s__
OTU_800	k__Bacteria; p__Myxococcota; c__Polyangia; o__Nannocystales; f__Nannocystaceae; g__Nannocystis; s__
OTU_21209	k__Bacteria
OTU_3459	k__Bacteria
OTU_11160	k__Bacteria; p__Actinobacteriota; c__Acidimicrobiia; o__IMCC26256; f__; g__; s__
OTU_311	k__Bacteria
OTU_5223	k__Bacteria; p__Proteobacteria; c__Alphaproteobacteria; o__Rhizobiales
OTU_17755	k__Bacteria; p__unidentified_Bacteria; c__Vicinamibacteria; o__Vicinamibacterales; f__; g__; s__
OTU_12770	k__Bacteria; p__Bacteroidota; c__Bacteroidia; o__Sphingobacteriales; f__NS11-12_marine_group; g__; s__
OTU_1789	k__Bacteria; p__Myxococcota; c__Myxococcia; o__Myxococcales; f__Myxococcaceae; g__P3OB-42; s__
OTU_1996	k__Bacteria; p__unidentified_Bacteria; c__Saccharimonadia; o__Saccharimonadales
OTU_2577	k__Bacteria; p__Myxococcota; c__Polyangia; o__Polyangiales; f__BIrii41; g__; s__
OTU_467	k__Bacteria; p__Bacteroidota; c__Bacteroidia; o__Chitinophagales; f__Chitinophagaceae; g__Chitinophaga
OTU_13661	k__Bacteria
OTU_1651	k__Bacteria; p__unidentified_Bacteria; c__Alphaproteobacteria; o__Rhodospirillales; f__Rhodospirillaceae; g__; s__
OTU_4918	k__Bacteria; p__Myxococcota; c__Polyangia; o__Polyangiales; f__Polyangiaceae; g__Sorangium; s__
OTU_2872	k__Bacteria; p__Acidobacteriota; c__Vicinamibacteria; o__Vicinamibacterales; f__Vicinamibacteraceae; g__; s__
OTU_1416	k__Bacteria; p__Planctomycetes; c__unidentified_Planctomycetes; o__Gemmatales; f__Gemmataceae
OTU_3706	k__Bacteria
OTU_20590	k__Bacteria; p__Bacteroidota; c__Bacteroidia; o__Chitinophagales; f__Chitinophagaceae
OTU_1946	k__Bacteria; p__Actinobacteriota; c__Thermoleophilia; o__Solirubrobacterales; f__67-14; g__; s__
OTU_4572	k__Bacteria; p__Actinobacteria; c__unidentified_Actinobacteria; o__Propionibacteriales; f__Nocardioidaceae; g__Nocardioides
OTU_3337	k__Bacteria; p__Planctomycetota; c__OM190; o__; f__; g__; s__
OTU_13521	k__Bacteria; p__Acidobacteriota; c__Blastocatellia; o__Pyrinomonadales; f__Pyrinomonadaceae; g__RB41; s__
OTU_18242	k__Bacteria; p__Acidobacteriota; c__Thermoanaerobaculia; o__Thermoanaerobaculales; f__Thermoanaerobaculaceae; g__Subgroup_10
OTU_1442	k__Bacteria; p__Proteobacteria; c__Alphaproteobacteria; o__Rhodobacterales; f__Rhodobacteraceae
OTU_1605	k__Bacteria; p__Planctomycetota; c__Phycisphaerae; o__Phycisphaerales; f__Phycisphaeraceae; g__SM1A02; s__
OTU_20207	k__Bacteria
OTU_2999	k__Bacteria; p__Actinobacteriota; c__Acidimicrobiia; o__IMCC26256; f__; g__; s__
OTU_17295	k__Bacteria; p__Verrucomicrobiota; c__Verrucomicrobiae; o__Verrucomicrobiales; f__Rubritaleaceae; g__Luteolibacter
OTU_1053	k__Bacteria; p__Acidobacteriota; c__Acidobacteriae
OTU_786	k__Bacteria; p__Bacteroidota; c__Bacteroidia; o__Sphingobacteriales; f__Sphingobacteriaceae; g__Solitalea; s__Solitalea_canadensis
OTU_12734	k__Archaea; p__Crenarchaeota; c__Nitrososphaeria; o__Nitrososphaerales; f__Nitrososphaeraceae
OTU_44	k__Bacteria; p__unidentified_Bacteria; c__Gammaproteobacteria; o__Steroidobacterales; f__Steroidobacteraceae; g__; s__
OTU_1373	k__Bacteria; p__Myxococcota; c__Polyangia; o__Polyangiales; f__Phaselicystidaceae; g__Phaselicystis; s__
OTU_2708	k__Bacteria; p__Bdellovibrionota; c__Oligoflexia; o__0319-6G20; f__; g__; s__
OTU_1419	k__Bacteria; p__Actinobacteria; c__unidentified_Actinobacteria
OTU_18858	k__Bacteria; p__Chloroflexi; c__Ktedonobacteria; o__C0119; f__; g__; s__
OTU_10531	k__Bacteria; p__Acidobacteriota; c__Blastocatellia
OTU_14498	k__Bacteria; p__Proteobacteria; c__Alphaproteobacteria; o__Rhizobiales; f__Hyphomicrobiaceae
OTU_232	k__Bacteria; p__Actinobacteriota; c__Thermoleophilia; o__Solirubrobacterales; f__Solirubrobacteraceae; g__Conexibacter; s__
OTU_20602	k__Bacteria; p__Actinobacteriota; c__Thermoleophilia; o__Solirubrobacterales; f__67-14; g__; s__
OTU_15360	k__Bacteria
OTU_18451	k__Bacteria; p__Proteobacteria; c__Alphaproteobacteria; o__Caulobacterales; f__Hyphomonadaceae; g__SWB02; s__
OTU_1236	k__Bacteria
OTU_20603	k__Bacteria; p__Proteobacteria; c__Alphaproteobacteria; o__Tistrellales; f__Geminicoccaceae; g__Candidatus_Alysiosphaera; s__
OTU_10874	k__Bacteria; p__Bacteroidota; c__Bacteroidia; o__Flavobacteriales; f__Flavobacteriaceae; g__Flavobacterium; s__Flavobacterium_sp_HYN0086
OTU_380	k__Bacteria; p__Bacteroidota; c__Bacteroidia; o__Cytophagales; f__Microscillaceae; g__Ohtaekwangia; s__
OTU_13	k__Bacteria; p__Chloroflexi; c__Chloroflexia; o__Thermomicrobiales; f__JG30-KF-CM45; g__; s__
OTU_3996	k__Bacteria; p__Cyanobacteria; c__Sericytochromatia
OTU_959	k__Bacteria
OTU_12711	k__Bacteria
OTU_19313	k__Bacteria; p__Bacteroidota; c__Bacteroidia; o__Cytophagales; f__Hymenobacteraceae; g__Adhaeribacter; s__
OTU_559	k__Bacteria; p__Actinobacteria; c__unidentified_Actinobacteria; o__Micromonosporales; f__Micromonosporaceae; g__Luedemannella; s__
OTU_1019	k__Bacteria; p__Planctomycetota; c__Phycisphaerae; o__Tepidisphaerales; f__WD2101_soil_group; g__; s__
OTU_14580	k__Bacteria; p__Proteobacteria; c__Gammaproteobacteria; o__Burkholderiales; f__Oxalobacteraceae; g__Massilia
OTU_21077	k__Bacteria; p__Actinobacteria; c__unidentified_Actinobacteria; o__Micromonosporales; f__Micromonosporaceae
OTU_13776	k__Bacteria; p__unidentified_Bacteria; c__Vicinamibacteria; o__Vicinamibacterales; f__; g__; s__
OTU_441	k__Bacteria; p__unidentified_Bacteria; c__Vicinamibacteria; o__Vicinamibacterales
OTU_157	k__Bacteria; p__unidentified_Bacteria; c__Acidimicrobiia; o__Actinomarinales; f__; g__; s__
OTU_966	k__Bacteria
OTU_208	k__Bacteria; p__Planctomycetota; c__Phycisphaerae; o__Tepidisphaerales; f__WD2101_soil_group; g__; s__
OTU_818	k__Bacteria; p__Acidobacteriota; c__Blastocatellia; o__DS-100; f__; g__; s__
OTU_1847	k__Bacteria; p__Acidobacteriota; c__Subgroup_5; o__; f__; g__; s__
OTU_15324	k__Bacteria; p__unidentified_Bacteria; c__Gammaproteobacteria; o__Burkholderiales; f__Sutterellaceae; g__; s__
OTU_867	k__Bacteria; p__Myxococcota; c__Polyangia; o__Nannocystales; f__Nannocystaceae
OTU_3562	k__Bacteria; p__Planctomycetota; c__Phycisphaerae; o__Phycisphaerales; f__Phycisphaeraceae; g__SM1A02; s__
OTU_11640	k__Bacteria; p__Chloroflexi; c__Chloroflexia; o__Chloroflexales; f__Herpetosiphonaceae; g__Herpetosiphon; s__
OTU_1117	k__Bacteria; p__unidentified_Bacteria; c__Polyangia; o__Polyangiales; f__Sandaracinaceae
OTU_19480	k__Bacteria; p__Bacteroidota; c__Bacteroidia; o__Chitinophagales; f__Chitinophagaceae; g__Terrimonas; s__
OTU_2351	k__Bacteria; p__Chloroflexi; c__P2-11E; o__; f__; g__; s__
OTU_297	k__Bacteria; p__Actinobacteriota; c__Rubrobacteria; o__Rubrobacterales; f__Rubrobacteriaceae; g__Rubrobacter; s__
OTU_6182	k__Bacteria
OTU_526	k__Bacteria; p__Proteobacteria; c__Gammaproteobacteria; o__Pseudomonadales; f__Cellvibrionaceae; g__Cellvibrio
OTU_1274	k__Bacteria; p__unidentified_Bacteria; c__Chloroflexia; o__Chloroflexales; f__Roseiflexaceae; g__; s__
OTU_422	k__Bacteria; p__Verrucomicrobiota; c__Verrucomicrobiae; o__Pedosphaerales; f__Pedosphaeraceae
OTU_80	k__Bacteria; p__Gemmatimonadota; c__S0134_terrestrial_group; o__; f__; g__; s__
OTU_1628	k__Bacteria; p__Acidobacteriota; c__Acidobacteriae; o__Elev-16S-1166; f__; g__; s__
OTU_15096	k__Bacteria; p__unidentified_Bacteria; c__Saccharimonadia; o__Saccharimonadales; f__Saccharimonadaceae; g__TM7a; s__
OTU_2546	k__Bacteria; p__Planctomycetes; c__unidentified_Planctomycetes; o__Planctomycetales; f__Rubinisphaeraceae; g__Planctomicrobium; s__
OTU_6933	k__Bacteria; p__Acidobacteriota; c__Subgroup_25; o__; f__; g__; s__
OTU_7915	k__Bacteria; p__Actinobacteria; c__unidentified_Actinobacteria; o__Propionibacteriales; f__Nocardioidaceae; g__Nocardioides
OTU_16737	k__Bacteria; p__Verrucomicrobiota; c__Verrucomicrobiae; o__Chthoniobacterales; f__Chthoniobacteraceae; g__Chthoniobacter; s__
OTU_1695	k__Bacteria; p__unidentified_Bacteria; c__Polyangia; o__Nannocystales; f__Nannocystaceae; g__; s__
OTU_2644	k__Bacteria; p__unidentified_Bacteria; c__Fibrobacteria; o__Fibrobacterales; f__Fibrobacteraceae
OTU_6002	k__Bacteria; p__Proteobacteria; c__Gammaproteobacteria; o__R7C24; f__; g__; s__
OTU_4678	k__Bacteria; p__Myxococcota; c__Polyangia; o__Haliangiales; f__Haliangiaceae; g__Haliangium; s__
OTU_19701	k__Bacteria; p__Verrucomicrobiota; c__Verrucomicrobiae; o__Pedosphaerales; f__Pedosphaeraceae; g__; s__
OTU_12348	k__Bacteria; p__Planctomycetota; c__Phycisphaerae; o__Tepidisphaerales; f__WD2101_soil_group; g__; s__
OTU_9991	k__Bacteria; p__Bacteroidota; c__Rhodothermia; o__Rhodothermales; f__Rhodothermaceae
OTU_16347	k__Bacteria; p__Acidobacteriota; c__Acidobacteriae; o__Bryobacterales; f__Bryobacteraceae; g__Bryobacter; s__
OTU_471	k__Bacteria; p__Myxococcota; c__Polyangia; o__Haliangiales; f__Haliangiaceae; g__Haliangium; s__
OTU_913	k__Bacteria; p__Bacteroidota; c__Bacteroidia; o__Chitinophagales; f__Chitinophagaceae
OTU_403	k__Bacteria; p__Acidobacteriota; c__Acidobacteriae; o__Bryobacterales; f__Bryobacteraceae; g__Bryobacter; s__
OTU_1478	k__Bacteria; p__Proteobacteria; c__Alphaproteobacteria; o__Acetobacterales; f__Acetobacteraceae; g__Craurococcus-Caldovatus
OTU_14329	k__Bacteria
OTU_20464	k__Bacteria; p__Bacteroidota; c__Bacteroidia; o__Chitinophagales; f__Chitinophagaceae
OTU_2806	k__Bacteria; p__Acidobacteriota; c__Thermoanaerobaculia; o__Thermoanaerobaculales; f__Thermoanaerobaculaceae; g__Subgroup_10
OTU_754	k__Bacteria; p__unidentified_Bacteria; c__Polyangia; o__Polyangiales; f__Sandaracinaceae
OTU_2429	k__Bacteria; p__Proteobacteria; c__Alphaproteobacteria; o__Caulobacterales; f__Caulobacteraceae; g__Caulobacter; s__
OTU_19466	k__Bacteria; p__Proteobacteria; c__Gammaproteobacteria; o__Burkholderiales; f__Alcaligenaceae
OTU_1329	k__Bacteria; p__Bacteroidota; c__Bacteroidia; o__Chitinophagales; f__37-13; g__; s__
OTU_502	k__Bacteria; p__Planctomycetes; c__unidentified_Planctomycetes; o__Pirellulales; f__Pirellulaceae; g__Pirellula; s__
OTU_1747	k__Bacteria; p__Latescibacterota; c__; o__; f__; g__; s__
OTU_1302	k__Bacteria; p__Proteobacteria; c__Alphaproteobacteria; o__Rhodobacterales; f__Rhodobacteraceae; g__Amaricoccus; s__
OTU_17471	k__Bacteria; p__Firmicutes; c__Bacilli; o__Bacillales; f__Bacillaceae; g__Bacillus
OTU_63	k__Bacteria; p__Proteobacteria; c__Gammaproteobacteria; o__Burkholderiales; f__Nitrosomonadaceae; g__Ellin6067; s__
OTU_1562	k__Bacteria
OTU_18287	k__Bacteria; p__unidentified_Bacteria; c__unidentified_Bacteria; o__Planctomycetales; f__; g__; s__
OTU_16216	k__Bacteria; p__Proteobacteria; c__Alphaproteobacteria; o__Rhizobiales
OTU_3670	k__Bacteria; p__unidentified_Bacteria; c__unidentified_Bacteria; o__Planctomycetales; f__; g__; s__
OTU_558	k__Bacteria; p__Bacteroidota; c__Bacteroidia; o__Chitinophagales; f__Chitinophagaceae; g__Terrimonas; s__
OTU_461	k__Bacteria; p__unidentified_Bacteria; c__unidentified_Bacteria; o__Gemmatimonadales; f__Gemmatimonadaceae; g__; s__
OTU_4383	k__Bacteria; p__unidentified_Bacteria; c__Alphaproteobacteria; o__Tistrellales; f__Geminicoccaceae; g__; s__
OTU_11743	k__Bacteria; p__Latescibacterota; c__; o__; f__; g__; s__
OTU_1034	k__Bacteria; p__Proteobacteria; c__Alphaproteobacteria; o__Sphingomonadales; f__Sphingomonadaceae; g__Sphingobium
OTU_2001	k__Bacteria; p__unidentified_Bacteria; c__Anaerolineae; o__Ardenticatenales; f__Ardenticatenaceae; g__; s__
OTU_7333	k__Bacteria; p__Verrucomicrobiota; c__Verrucomicrobiae; o__Opitutales; f__Opitutaceae; g__Opitutus; s__
OTU_2174	k__Bacteria; p__Gemmatimonadota; c__AKAU4049; o__; f__; g__; s__
OTU_2313	k__Bacteria; p__Acidobacteriota; c__Subgroup_22; o__; f__; g__; s__
OTU_9834	k__Bacteria; p__Acidobacteriota; c__Subgroup_5; o__; f__; g__; s__
OTU_8599	k__Bacteria; p__Gemmatimonadetes; c__unidentified_Gemmatimonadetes; o__Gemmatimonadales; f__Gemmatimonadaceae; g__Gemmatimonas
OTU_10794	k__Bacteria; p__Actinobacteria; c__unidentified_Actinobacteria; o__Frankiales; f__Geodermatophilaceae
OTU_727	k__Bacteria; p__unidentified_Bacteria; c__Bacteroidia; o__Chitinophagales; f__Saprospiraceae; g__; s__
OTU_611	k__Bacteria; p__Gemmatimonadetes; c__unidentified_Gemmatimonadetes; o__Gemmatimonadales; f__Gemmatimonadaceae; g__Gemmatimonas; s__
OTU_5105	k__Bacteria; p__Proteobacteria; c__Gammaproteobacteria; o__Burkholderiales; f__Nitrosomonadaceae; g__MND1; s__
OTU_1250	k__Bacteria; p__Actinobacteriota; c__Thermoleophilia; o__Solirubrobacterales; f__67-14; g__; s__
OTU_20698	k__Bacteria; p__unidentified_Bacteria; c__Vicinamibacteria; o__Vicinamibacterales
OTU_1140	k__Bacteria; p__Gemmatimonadota; c__S0134_terrestrial_group; o__; f__; g__; s__
OTU_1172	k__Bacteria; p__unidentified_Bacteria; c__Alphaproteobacteria; o__Tistrellales; f__Geminicoccaceae; g__; s__
OTU_21250	k__Bacteria
OTU_883	k__Bacteria; p__Armatimonadota; c__Fimbriimonadia; o__Fimbriimonadales; f__Fimbriimonadaceae; g__; s__
OTU_14269	k__Bacteria; p__unidentified_Bacteria; c__Gammaproteobacteria; o__Burkholderiales; f__Sutterellaceae; g__; s__
OTU_2934	k__Bacteria; p__unidentified_Bacteria; c__unidentified_Bacteria; o__Gemmatales; f__Gemmataceae; g__; s__
OTU_14860	k__Bacteria; p__unidentified_Bacteria; c__unidentified_Bacteria; o__Gemmatimonadales; f__Gemmatimonadaceae; g__; s__
OTU_3023	k__Bacteria
OTU_59	k__Bacteria; p__Planctomycetota; c__Phycisphaerae; o__Tepidisphaerales; f__WD2101_soil_group; g__; s__
OTU_11209	k__Bacteria; p__Actinobacteria; c__unidentified_Actinobacteria; o__Micrococcales; f__Micrococcaceae; g__Pseudarthrobacter
OTU_3172	k__Bacteria; p__Proteobacteria; c__Gammaproteobacteria; o__Legionellales; f__Legionellaceae; g__Legionella
OTU_1130	k__Bacteria; p__Acidobacteriota; c__Subgroup_25; o__; f__; g__; s__
OTU_3262	k__Bacteria; p__Planctomycetota; c__OM190; o__; f__; g__; s__
OTU_15524	k__Bacteria; p__Acidobacteriota; c__Vicinamibacteria; o__Vicinamibacterales; f__Vicinamibacteraceae; g__; s__
OTU_478	k__Bacteria; p__Gemmatimonadota; c__S0134_terrestrial_group; o__; f__; g__; s__
OTU_12071	k__Bacteria; p__unidentified_Bacteria; c__unidentified_Bacteria; o__Pirellulales; f__Pirellulaceae; g__; s__
OTU_662	k__Bacteria; p__unidentified_Bacteria; c__Acidimicrobiia; o__; f__; g__; s__
OTU_909	k__Bacteria; p__unidentified_Bacteria; c__unidentified_Bacteria; o__Planctomycetales; f__; g__; s__
OTU_9808	k__Bacteria; p__Actinobacteriota; c__Thermoleophilia; o__Solirubrobacterales; f__Solirubrobacteraceae; g__Solirubrobacter; s__
OTU_243	k__Bacteria; p__unidentified_Bacteria; c__unidentified_Bacteria; o__Gemmatimonadales; f__Gemmatimonadaceae; g__; s__
OTU_1174	k__Bacteria; p__Cyanobacteria; c__Sericytochromatia; o__; f__; g__; s__
OTU_9639	k__Bacteria; p__Acidobacteriota; c__Holophagae; o__Subgroup_7; f__; g__; s__
OTU_647	k__Bacteria; p__Planctomycetota; c__Phycisphaerae; o__Phycisphaerales; f__Phycisphaeraceae; g__AKYG587; s__
OTU_276	k__Bacteria; p__Proteobacteria; c__Gammaproteobacteria; o__Burkholderiales; f__Nitrosomonadaceae; g__MND1; s__
OTU_2871	k__Bacteria; p__Gemmatimonadota; c__Longimicrobia; o__Longimicrobiales; f__Longimicrobiaceae; g__; s__
OTU_1599	k__Bacteria; p__Gemmatimonadota; c__AKAU4049; o__; f__; g__; s__
OTU_1619	k__Bacteria; p__Abditibacteriota; c__Abditibacteria; o__Abditibacteriales; f__Abditibacteriaceae; g__Abditibacterium; s__
OTU_16532	k__Bacteria; p__Acidobacteriota; c__Vicinamibacteria; o__Vicinamibacterales; f__Vicinamibacteraceae; g__; s__
OTU_53	k__Bacteria; p__Proteobacteria; c__Gammaproteobacteria; o__PLTA13; f__; g__; s__
OTU_10502	k__Bacteria; p__Myxococcota; c__Polyangia; o__Haliangiales; f__Haliangiaceae; g__Haliangium; s__
OTU_794	k__Bacteria
OTU_15391	k__Bacteria
OTU_155	k__Bacteria; p__Proteobacteria; c__Alphaproteobacteria; o__Caulobacterales; f__Hyphomonadaceae; g__SWB02; s__
OTU_15401	k__Bacteria; p__Acidobacteriota; c__Subgroup_5; o__; f__; g__; s__
OTU_7759	k__Bacteria; p__Chloroflexi; c__KD4-96; o__; f__; g__; s__
OTU_16053	k__Bacteria; p__Firmicutes; c__Bacilli; o__Bacillales; f__Bacillaceae; g__Bacillus
OTU_8505	k__Bacteria; p__Latescibacteria; c__unidentified_Latescibacteria; o__Latescibacterales; f__Latescibacteraceae; g__; s__
OTU_6	k__Bacteria; p__Acidobacteriota; c__Blastocatellia; o__Pyrinomonadales; f__Pyrinomonadaceae; g__RB41; s__
OTU_287	k__Bacteria; p__Acidobacteriota; c__Vicinamibacteria; o__Vicinamibacterales; f__Vicinamibacteraceae; g__; s__
OTU_191	k__Bacteria; p__unidentified_Bacteria; c__unidentified_Bacteria; o__Gemmatimonadales; f__Gemmatimonadaceae; g__; s__
OTU_1693	k__Bacteria
OTU_1563	k__Bacteria; p__Proteobacteria; c__Alphaproteobacteria
OTU_17270	k__Bacteria; p__Proteobacteria; c__Alphaproteobacteria; o__Sphingomonadales; f__Sphingomonadaceae; g__Sphingomonas
OTU_323	k__Bacteria; p__Gemmatimonadetes; c__unidentified_Gemmatimonadetes; o__Gemmatimonadales; f__Gemmatimonadaceae; g__Gemmatimonas; s__
OTU_11342	k__Bacteria; p__Verrucomicrobiota; c__Verrucomicrobiae; o__Pedosphaerales; f__Pedosphaeraceae
OTU_2330	k__Bacteria; p__Bacteroidota; c__Bacteroidia; o__Flavobacteriales; f__Weeksellaceae; g__Chryseobacterium; s__Chryseobacterium_sp_T16E-39
OTU_6292	k__Bacteria; p__unidentified_Bacteria; c__Polyangia; o__Polyangiales; f__Sandaracinaceae; g__unidentified_Sandaracinaceae; s__Oryza_longistaminata
OTU_15537	k__Bacteria
OTU_18057	k__Bacteria; p__Methylomirabilota; c__Methylomirabilia; o__Rokubacteriales; f__; g__; s__
OTU_2365	k__Bacteria; p__unidentified_Bacteria; c__Alphaproteobacteria; o__Tistrellales; f__Geminicoccaceae; g__; s__
OTU_1922	k__Bacteria; p__unidentified_Bacteria; c__Alphaproteobacteria; o__Rhizobiales; f__; g__; s__
OTU_346	k__Bacteria; p__Armatimonadota; c__Fimbriimonadia; o__Fimbriimonadales; f__; g__; s__
OTU_1132	k__Bacteria; p__Armatimonadota; c__Armatimonadia; o__Armatimonadales; f__Armatimonadaceae; g__Armatimonas; s__
OTU_1017	k__Bacteria; p__Chloroflexi; c__JG30-KF-CM66; o__; f__; g__; s__
OTU_10193	k__Bacteria; p__Planctomycetes; c__unidentified_Planctomycetes; o__Gemmatales; f__Gemmataceae; g__Gemmata
OTU_6310	k__Bacteria; p__Myxococcota; c__Polyangia; o__Haliangiales; f__Haliangiaceae; g__Haliangium
OTU_166	k__Bacteria; p__Acidobacteriota; c__Subgroup_25; o__; f__; g__; s__
OTU_6489	k__Bacteria; p__Verrucomicrobiota; c__Verrucomicrobiae; o__Pedosphaerales; f__Pedosphaeraceae; g__ADurbBin063-1; s__
OTU_817	k__Bacteria; p__Sumerlaeota; c__Sumerlaeia; o__Sumerlaeales; f__Sumerlaeaceae; g__Sumerlaea; s__
OTU_20750	k__Bacteria; p__NB1-j; c__; o__; f__; g__; s__
OTU_2040	k__Bacteria
OTU_2447	k__Bacteria; p__Planctomycetes; c__unidentified_Planctomycetes; o__Planctomycetales; f__Rubinisphaeraceae; g__SH-PL14; s__Planctomyces_sp_SCGC_AG-212-M04
OTU_1906	k__Bacteria; p__unidentified_Bacteria; c__unidentified_Bacteria; o__Pirellulales; f__Pirellulaceae; g__; s__
OTU_981	k__Bacteria; p__unidentified_Bacteria; c__unidentified_Bacteria; o__Planctomycetales; f__; g__; s__
OTU_6685	k__Bacteria; p__Verrucomicrobiota; c__Verrucomicrobiae; o__Pedosphaerales; f__Pedosphaeraceae; g__; s__
OTU_16080	k__Bacteria; p__Planctomycetota; c__Phycisphaerae; o__Tepidisphaerales; f__WD2101_soil_group; g__; s__
OTU_194	k__Bacteria; p__Bacteroidota; c__Bacteroidia; o__Flavobacteriales; f__Flavobacteriaceae; g__Flavobacterium
OTU_12222	k__Bacteria; p__Acidobacteriota; c__Blastocatellia; o__11-24; f__; g__; s__
OTU_1587	k__Bacteria; p__unidentified_Bacteria; c__unidentified_Bacteria; o__Gemmatimonadales; f__Gemmatimonadaceae; g__; s__
OTU_384	k__Bacteria; p__Planctomycetota; c__Phycisphaerae; o__Tepidisphaerales; f__WD2101_soil_group; g__; s__
OTU_576	k__Bacteria; p__Actinobacteria; c__unidentified_Actinobacteria; o__Propionibacteriales; f__Propionibacteriaceae
OTU_4236	k__Bacteria; p__Proteobacteria; c__Gammaproteobacteria
OTU_1972	k__Bacteria
OTU_338	k__Bacteria; p__unidentified_Bacteria; c__unidentified_Bacteria; o__Gemmatimonadales; f__Gemmatimonadaceae; g__; s__
OTU_932	k__Bacteria; p__Chloroflexi; c__Chloroflexia; o__Thermomicrobiales; f__JG30-KF-CM45; g__; s__
OTU_3031	k__Bacteria; p__Chloroflexi; c__KD4-96; o__; f__; g__; s__
OTU_368	k__Bacteria; p__Planctomycetota; c__OM190; o__; f__; g__; s__
OTU_799	k__Bacteria; p__Acidobacteriota; c__Subgroup_5; o__; f__; g__; s__
OTU_16764	k__Bacteria; p__Actinobacteria; c__unidentified_Actinobacteria
OTU_14669	k__Bacteria; p__Proteobacteria; c__Alphaproteobacteria; o__Rhizobiales; f__KF-JG30-B3; g__; s__
OTU_1963	k__Bacteria; p__Bacteroidota; c__Bacteroidia; o__Chitinophagales; f__Chitinophagaceae; g__Edaphobaculum; s__
OTU_3549	k__Bacteria; p__Proteobacteria; c__Gammaproteobacteria; o__EPR3968-O8a-Bc78; f__; g__; s__
OTU_11348	k__Bacteria; p__Actinobacteriota; c__Thermoleophilia; o__Solirubrobacterales
OTU_658	k__Bacteria; p__unidentified_Bacteria; c__Gammaproteobacteria; o__Diplorickettsiales; f__Diplorickettsiaceae; g__; s__
OTU_2729	k__Bacteria; p__Latescibacterota; c__; o__; f__; g__; s__
OTU_2609	k__Bacteria; p__Verrucomicrobiota; c__Verrucomicrobiae; o__Pedosphaerales; f__Pedosphaeraceae; g__; s__
OTU_18827	k__Bacteria; p__Acidobacteriota; c__Vicinamibacteria; o__Vicinamibacterales; f__Vicinamibacteraceae; g__; s__
OTU_17179	k__Bacteria; p__Bacteroidota; c__Bacteroidia; o__Sphingobacteriales; f__AKYH767; g__; s__
OTU_11105	k__Bacteria; p__Planctomycetota; c__Phycisphaerae; o__Tepidisphaerales; f__WD2101_soil_group; g__; s__
OTU_934	k__Bacteria; p__unidentified_Bacteria; c__unidentified_Bacteria; o__Pirellulales; f__Pirellulaceae; g__; s__
OTU_17411	k__Bacteria; p__Proteobacteria; c__Gammaproteobacteria; o__Burkholderiales; f__Nitrosomonadaceae; g__MND1; s__
OTU_1802	k__Bacteria; p__Acidobacteriota; c__Subgroup_25; o__; f__; g__; s__
OTU_691	k__Bacteria; p__Latescibacterota; c__; o__; f__; g__; s__
OTU_2361	k__Bacteria; p__unidentified_Bacteria; c__unidentified_Bacteria; o__Gemmatales; f__Gemmataceae; g__; s__
OTU_12237	k__Bacteria; p__Chloroflexi; c__KD4-96; o__; f__; g__; s__
OTU_4427	k__Bacteria; p__Proteobacteria; c__Gammaproteobacteria
OTU_534	k__Bacteria; p__Acidobacteriota; c__Blastocatellia; o__Blastocatellales; f__Blastocatellaceae; g__Aridibacter; s__
OTU_285	k__Bacteria
OTU_10669	k__Bacteria; p__Actinobacteriota; c__Thermoleophilia; o__Gaiellales; f__Gaiellaceae; g__Gaiella; s__
OTU_2391	k__Bacteria
OTU_11643	k__Bacteria; p__unidentified_Bacteria; c__Thermoleophilia; o__Gaiellales; f__; g__; s__
OTU_1673	k__Bacteria; p__Myxococcota; c__Polyangia; o__Haliangiales; f__Haliangiaceae; g__Haliangium; s__
OTU_172	k__Bacteria; p__Proteobacteria; c__Alphaproteobacteria; o__Rhizobiales; f__Rhizobiaceae; g__Phyllobacterium; s__Phyllobacterium_myrsinacearum
OTU_3636	k__Bacteria; p__Planctomycetota; c__Pla4_lineage; o__; f__; g__; s__
OTU_158	k__Bacteria; p__Planctomycetota; c__Phycisphaerae; o__Tepidisphaerales; f__WD2101_soil_group; g__; s__
OTU_1696	k__Bacteria; p__Acidobacteriota; c__Vicinamibacteria; o__Vicinamibacterales; f__Vicinamibacteraceae; g__; s__
OTU_1070	k__Bacteria; p__Actinobacteriota; c__Thermoleophilia; o__Solirubrobacterales; f__Solirubrobacteraceae; g__Parviterribacter; s__
OTU_3590	k__Bacteria; p__unidentified_Bacteria; c__unidentified_Bacteria; o__Gemmatales; f__Gemmataceae; g__; s__
OTU_306	k__Bacteria; p__Actinobacteria; c__unidentified_Actinobacteria; o__Propionibacteriales; f__Nocardioidaceae; g__Nocardioides
OTU_695	k__Bacteria; p__Proteobacteria; c__Alphaproteobacteria; o__Rhizobiales
OTU_3401	k__Bacteria; p__Planctomycetota; c__Phycisphaerae; o__Phycisphaerales; f__Phycisphaeraceae; g__I-8; s__
OTU_1165	k__Bacteria; p__Actinobacteriota; c__Acidimicrobiia; o__IMCC26256; f__; g__; s__
OTU_4321	k__Bacteria; p__Acidobacteriota; c__Vicinamibacteria; o__Vicinamibacterales; f__Vicinamibacteraceae; g__; s__
OTU_1212	k__Bacteria; p__Planctomycetota; c__Phycisphaerae; o__Phycisphaerales; f__Phycisphaeraceae; g__AKYG587; s__
OTU_2695	k__Bacteria; p__Proteobacteria; c__Gammaproteobacteria; o__Burkholderiales; f__TRA3-20; g__; s__
OTU_625	k__Bacteria
OTU_15771	k__Bacteria; p__Proteobacteria; c__Gammaproteobacteria; o__Diplorickettsiales; f__Diplorickettsiaceae; g__Aquicella; s__
OTU_7559	k__Bacteria; p__Proteobacteria; c__Alphaproteobacteria; o__Rhizobiales; f__Beijerinckiaceae; g__Psychroglaciecola; s__
OTU_1254	k__Bacteria; p__Acidobacteriota; c__Blastocatellia; o__Pyrinomonadales; f__Pyrinomonadaceae; g__RB41; s__
OTU_7426	k__Bacteria; p__Proteobacteria; c__Gammaproteobacteria; o__Xanthomonadales; f__Xanthomonadaceae; g__Lysobacter; s__Lysobacter_capsici
OTU_597	k__Bacteria; p__Chloroflexi; c__TK10; o__; f__; g__; s__
OTU_2783	k__Bacteria; p__unidentified_Bacteria; c__Vicinamibacteria; o__Vicinamibacterales
OTU_733	k__Bacteria; p__Acidobacteriota; c__Holophagae; o__Subgroup_7; f__; g__; s__
OTU_1002	k__Bacteria; p__Verrucomicrobiota; c__Verrucomicrobiae; o__Opitutales; f__Opitutaceae; g__Opitutus; s__
OTU_3646	k__Bacteria
OTU_610	k__Bacteria; p__unidentified_Bacteria; c__Alphaproteobacteria; o__unidentified_Alphaproteobacteria; f__unidentified_Alphaproteobacteria; g__unidentified_Alphaproteobacteria
OTU_2738	k__Bacteria
OTU_12982	k__Bacteria; p__Verrucomicrobiota; c__Verrucomicrobiae; o__Pedosphaerales; f__Pedosphaeraceae
OTU_2711	k__Bacteria
OTU_2905	k__Bacteria; p__Bacteroidota; c__Bacteroidia; o__Chitinophagales; f__Chitinophagaceae; g__Terrimonas
OTU_978	k__Bacteria; p__Planctomycetota; c__Phycisphaerae; o__Phycisphaerales; f__Phycisphaeraceae; g__AKYG587; s__
OTU_497	k__Bacteria; p__Proteobacteria; c__Alphaproteobacteria; o__Rhodobacterales; f__Rhodobacteraceae; g__Rubellimicrobium; s__
OTU_2465	k__Bacteria; p__Actinobacteriota; c__Thermoleophilia; o__Solirubrobacterales; f__67-14; g__; s__
OTU_12509	k__Bacteria; p__Planctomycetes; c__unidentified_Planctomycetes; o__Pirellulales; f__Pirellulaceae; g__Pirellula; s__
OTU_3142	k__Bacteria; p__Proteobacteria; c__Gammaproteobacteria; o__Diplorickettsiales; f__Diplorickettsiaceae; g__Aquicella; s__
OTU_14879	k__Bacteria; p__Myxococcota; c__Polyangia; o__Polyangiales; f__Polyangiaceae; g__Pajaroellobacter; s__
OTU_19302	k__Bacteria; p__Proteobacteria; c__Gammaproteobacteria; o__Pseudomonadales; f__Pseudomonadaceae; g__Pseudomonas
OTU_9001	k__Bacteria; p__Actinobacteria; c__unidentified_Actinobacteria; o__Frankiales; f__Frankiaceae; g__Jatrophihabitans
OTU_10691	k__Bacteria; p__Planctomycetota; c__Phycisphaerae; o__Tepidisphaerales; f__WD2101_soil_group; g__; s__
OTU_2809	k__Bacteria; p__Acidobacteriota; c__Blastocatellia; o__11-24; f__; g__; s__
OTU_723	k__Bacteria; p__Firmicutes; c__Bacilli; o__Paenibacillales; f__Paenibacillaceae; g__Paenibacillus; s__Paenibacillus_alginolyticus
OTU_7123	k__Bacteria; p__Proteobacteria; c__Gammaproteobacteria; o__Burkholderiales; f__TRA3-20
OTU_13870	k__Bacteria; p__Myxococcota; c__Polyangia; o__Polyangiales; f__Polyangiaceae; g__Polyangium
OTU_1577	k__Bacteria; p__Gemmatimonadota; c__Longimicrobia; o__Longimicrobiales; f__Longimicrobiaceae; g__; s__
OTU_3565	k__Bacteria; p__Proteobacteria; c__Gammaproteobacteria; o__Burkholderiales; f__Comamonadaceae
OTU_9853	k__Bacteria; p__Actinobacteria; c__unidentified_Actinobacteria; o__0319-7L14; f__; g__; s__
OTU_3298	k__Bacteria; p__Chloroflexi; c__Anaerolineae; o__SBR1031; f__A4b; g__; s__
OTU_7921	k__Bacteria
OTU_1007	k__Bacteria; p__Planctomycetota
OTU_1835	k__Bacteria; p__Verrucomicrobiota; c__Verrucomicrobiae; o__Pedosphaerales; f__Pedosphaeraceae; g__; s__
OTU_1464	k__Bacteria; p__Firmicutes; c__Clostridia; o__Peptostreptococcales-Tissierellales; f__Peptostreptococcaceae; g__Terrisporobacter; s__
OTU_18426	k__Bacteria; p__Actinobacteria; c__unidentified_Actinobacteria; o__Micrococcales; f__Intrasporangiaceae
OTU_2623	k__Bacteria; p__Cyanobacteria; c__Vampirivibrionia; o__Obscuribacterales; f__Obscuribacteraceae; g__; s__
OTU_1792	k__Bacteria; p__Verrucomicrobiota; c__Verrucomicrobiae; o__Pedosphaerales; f__Pedosphaeraceae
OTU_1480	k__Bacteria; p__Actinobacteria; c__unidentified_Actinobacteria; o__Streptosporangiales; f__Thermomonosporaceae
OTU_1606	k__Bacteria; p__Myxococcota; c__Myxococcia; o__Myxococcales; f__27F-1492R; g__; s__
OTU_319	k__Bacteria; p__Gemmatimonadota; c__S0134_terrestrial_group; o__; f__; g__; s__
OTU_4034	k__Bacteria; p__unidentified_Bacteria; c__Vicinamibacteria; o__Vicinamibacterales; f__; g__; s__
OTU_2402	k__Bacteria; p__unidentified_Bacteria; c__Polyangia; o__Polyangiales; f__Sandaracinaceae; g__; s__
OTU_17485	k__Bacteria
OTU_2150	k__Bacteria; p__Planctomycetota; c__OM190; o__; f__; g__; s__
OTU_5490	k__Bacteria; p__Bacteroidota; c__Bacteroidia; o__Sphingobacteriales; f__Sphingobacteriaceae; g__Pedobacter
OTU_2825	k__Bacteria; p__Verrucomicrobiota; c__Verrucomicrobiae; o__Pedosphaerales; f__Pedosphaeraceae; g__Ellin517; s__
OTU_524	k__Bacteria; p__Actinobacteriota; c__MB-A2-108; o__; f__; g__; s__
OTU_1468	k__Bacteria
OTU_596	k__Bacteria; p__Verrucomicrobiota; c__Verrucomicrobiae; o__Verrucomicrobiales; f__Verrucomicrobiaceae; g__Roseimicrobium; s__
OTU_595	k__Bacteria; p__unidentified_Bacteria; c__Anaerolineae; o__Anaerolineales; f__Anaerolineaceae; g__; s__
OTU_20635	k__Bacteria; p__unidentified_Bacteria; c__Acidimicrobiia; o__; f__; g__; s__
OTU_3769	k__Bacteria
OTU_1960	k__Bacteria; p__Gemmatimonadetes; c__unidentified_Gemmatimonadetes; o__Gemmatimonadales; f__Gemmatimonadaceae; g__Gemmatimonas; s__
OTU_1106	k__Bacteria; p__Chloroflexi; c__Chloroflexia; o__Thermomicrobiales; f__JG30-KF-CM45; g__; s__
OTU_3872	k__Bacteria; p__Verrucomicrobiota; c__Verrucomicrobiae; o__Pedosphaerales; f__Pedosphaeraceae
OTU_1607	k__Bacteria; p__unidentified_Bacteria; c__Alphaproteobacteria; o__Rhodospirillales; f__Rhodospirillaceae; g__; s__
OTU_2912	k__Bacteria; p__Myxococcota; c__Polyangia; o__VHS-B3-70; f__; g__; s__
OTU_11432	k__Bacteria; p__Acidobacteriota; c__Subgroup_25; o__; f__; g__; s__
OTU_2624	k__Bacteria; p__Verrucomicrobiota; c__Omnitrophia; o__Omnitrophales
OTU_1993	k__Bacteria; p__unidentified_Bacteria; c__unidentified_Bacteria; o__Gemmatimonadales; f__Gemmatimonadaceae; g__; s__
OTU_2958	k__Bacteria
OTU_5478	k__Bacteria; p__Chloroflexi; c__Dehalococcoidia; o__S085; f__; g__; s__
OTU_1307	k__Bacteria; p__Myxococcota; c__Polyangia
OTU_6978	k__Bacteria
OTU_9823	k__Bacteria; p__Proteobacteria; c__Alphaproteobacteria; o__Dongiales; f__Dongiaceae; g__Dongia; s__
OTU_1380	k__Bacteria; p__Proteobacteria; c__Alphaproteobacteria; o__Rhizobiales; f__A0839; g__; s__
OTU_6746	k__Bacteria; p__Acidobacteriota; c__Blastocatellia; o__Blastocatellales; f__Blastocatellaceae; g__Blastocatella; s__
OTU_2893	k__Bacteria; p__Proteobacteria; c__Alphaproteobacteria; o__Sphingomonadales; f__Sphingomonadaceae; g__Sphingomonas
OTU_878	k__Bacteria; p__unidentified_Bacteria; c__Anaerolineae; o__Ardenticatenales
OTU_1728	k__Bacteria; p__Proteobacteria; c__Alphaproteobacteria; o__Rhodobacterales; f__Rhodobacteraceae; g__Oceanicella
OTU_2770	k__Bacteria; p__Myxococcota; c__Polyangia; o__Polyangiales; f__Polyangiaceae; g__Polyangium; s__
OTU_991	k__Bacteria; p__Actinobacteria; c__unidentified_Actinobacteria; o__Propionibacteriales; f__Nocardioidaceae; g__Nocardioides
OTU_13910	k__Bacteria; p__unidentified_Bacteria; c__Alphaproteobacteria; o__Rhizobiales; f__; g__; s__
OTU_20103	k__Bacteria; p__Proteobacteria; c__Gammaproteobacteria; o__Burkholderiales; f__Nitrosomonadaceae; g__MND1; s__
OTU_1435	k__Bacteria; p__Myxococcota; c__Polyangia; o__Blfdi19; f__; g__; s__
OTU_12119	k__Bacteria; p__unidentified_Bacteria; c__Thermoleophilia; o__Gaiellales; f__; g__; s__
OTU_787	k__Bacteria; p__Myxococcota; c__Polyangia; o__Haliangiales; f__Haliangiaceae; g__Haliangium; s__
OTU_18837	k__Bacteria; p__Bdellovibrionota; c__Bdellovibrionia; o__Bdellovibrionales; f__Bdellovibrionaceae; g__; s__
OTU_229	k__Bacteria; p__Planctomycetota; c__Phycisphaerae; o__Tepidisphaerales; f__WD2101_soil_group; g__; s__
OTU_11831	k__Bacteria; p__Actinobacteria; c__unidentified_Actinobacteria; o__Propionibacteriales; f__Nocardioidaceae; g__Aeromicrobium
OTU_8477	k__Bacteria; p__Actinobacteriota; c__Thermoleophilia; o__Solirubrobacterales; f__67-14; g__; s__
OTU_3161	k__Bacteria; p__Myxococcota; c__Polyangia; o__Haliangiales; f__Haliangiaceae; g__Haliangium; s__
OTU_2473	k__Bacteria
OTU_10256	k__Bacteria; p__Actinobacteriota; c__Acidimicrobiia; o__Microtrichales; f__Iamiaceae; g__Iamia; s__
OTU_8657	k__Bacteria; p__unidentified_Bacteria; c__unidentified_Bacteria; o__Gemmatimonadales; f__Gemmatimonadaceae; g__; s__
OTU_4541	k__Bacteria; p__Myxococcota; c__Polyangia; o__Polyangiales; f__Polyangiaceae
OTU_14657	k__Bacteria; p__Proteobacteria; c__Alphaproteobacteria; o__Sphingomonadales; f__Sphingomonadaceae
OTU_5998	k__Bacteria
OTU_2523	k__Bacteria; p__Proteobacteria; c__Alphaproteobacteria; o__Tistrellales; f__Geminicoccaceae; g__Candidatus_Alysiosphaera; s__
OTU_20240	k__Bacteria; p__Bacteroidota; c__Bacteroidia; o__Flavobacteriales; f__Flavobacteriaceae; g__Flavobacterium
OTU_16113	k__Bacteria; p__Bacteroidota; c__Bacteroidia; o__Flavobacteriales; f__Flavobacteriaceae; g__Flavobacterium
OTU_2322	k__Bacteria
OTU_13613	k__Bacteria; p__unidentified_Bacteria; c__Gammaproteobacteria; o__Diplorickettsiales; f__Diplorickettsiaceae
OTU_10749	k__Bacteria; p__Acidobacteriota; c__Holophagae; o__Subgroup_7; f__; g__; s__
OTU_482	k__Bacteria
OTU_13182	k__Bacteria; p__Chloroflexi; c__Anaerolineae; o__Anaerolineales; f__Anaerolineaceae; g__UTCFX1; s__
OTU_776	k__Bacteria; p__Acidobacteriota; c__Acidobacteriae; o__Subgroup_15; f__; g__; s__
OTU_19620	k__Bacteria; p__Verrucomicrobiota; c__Verrucomicrobiae; o__Chthoniobacterales; f__Chthoniobacteraceae; g__Candidatus_Udaeobacter; s__
OTU_713	k__Bacteria; p__Actinobacteria; c__unidentified_Actinobacteria; o__Kineosporiales; f__Kineosporiaceae; g__Kineosporia; s__
OTU_1035	k__Bacteria; p__Planctomycetota; c__OM190; o__; f__; g__; s__
OTU_1218	k__Bacteria; p__Planctomycetes; c__unidentified_Planctomycetes; o__Pirellulales; f__Pirellulaceae; g__Pirellula; s__
OTU_18767	k__Bacteria; p__Planctomycetota; c__OM190; o__; f__; g__; s__
OTU_1131	k__Bacteria
OTU_941	k__Bacteria; p__Acidobacteriota; c__Holophagae; o__Subgroup_7; f__; g__; s__
OTU_2108	k__Bacteria; p__Acidobacteriota; c__AT-s3-28; o__; f__; g__; s__
OTU_3270	k__Bacteria
OTU_17238	k__Bacteria; p__Acidobacteriota; c__Thermoanaerobaculia; o__Thermoanaerobaculales; f__Thermoanaerobaculaceae; g__Subgroup_10
OTU_1637	k__Bacteria; p__Actinobacteria; c__unidentified_Actinobacteria; o__Micromonosporales; f__Micromonosporaceae; g__Actinoplanes; s__Actinoplanes_regularis
OTU_4626	k__Bacteria; p__Bacteroidota; c__Bacteroidia; o__Chitinophagales; f__Chitinophagaceae; g__Flaviaesturariibacter; s__
OTU_2167	k__Bacteria
OTU_523	k__Bacteria; p__Entotheonellaeota; c__Entotheonellia; o__Entotheonellales; f__Entotheonellaceae; g__; s__
OTU_186	k__Bacteria; p__Proteobacteria; c__Gammaproteobacteria; o__Burkholderiales; f__Methylophilaceae; g__Methylotenera; s__
OTU_481	k__Bacteria; p__Proteobacteria; c__Alphaproteobacteria; o__Sphingomonadales; f__Sphingomonadaceae; g__Ellin6055; s__
OTU_2436	k__Bacteria
OTU_690	k__Bacteria; p__Acidobacteriota; c__Subgroup_25; o__; f__; g__; s__
OTU_11340	k__Bacteria; p__Proteobacteria; c__Alphaproteobacteria; o__Tistrellales; f__Geminicoccaceae; g__Candidatus_Alysiosphaera; s__
OTU_13233	k__Bacteria; p__Planctomycetota; c__Phycisphaerae; o__Phycisphaerales; f__Phycisphaeraceae; g__AKYG587; s__
OTU_6451	k__Bacteria; p__unidentified_Bacteria; c__unidentified_Bacteria; o__Pirellulales; f__Pirellulaceae; g__; s__
OTU_12054	k__Bacteria; p__unidentified_Bacteria; c__Bacteroidia; o__Chitinophagales; f__Saprospiraceae; g__; s__
OTU_1460	k__Bacteria; p__unidentified_Bacteria; c__Polyangia; o__Polyangiales; f__Sandaracinaceae; g__; s__
OTU_14847	k__Bacteria; p__Acidobacteriota; c__Blastocatellia; o__Blastocatellales; f__Blastocatellaceae
OTU_180	k__Bacteria; p__unidentified_Bacteria; c__Bacteroidia; o__Chitinophagales; f__Chitinophagaceae; g__; s__
OTU_2656	k__Bacteria; p__unidentified_Bacteria; c__Gammaproteobacteria; o__Diplorickettsiales; f__Diplorickettsiaceae; g__; s__
OTU_3228	k__Bacteria; p__Gemmatimonadota; c__BD2-11_terrestrial_group; o__; f__; g__; s__
OTU_4	k__Bacteria; p__Acidobacteriota; c__Blastocatellia; o__Pyrinomonadales; f__Pyrinomonadaceae; g__RB41; s__
OTU_2490	k__Bacteria; p__unidentified_Bacteria; c__Vicinamibacteria; o__Vicinamibacterales; f__; g__; s__
OTU_5660	k__Bacteria; p__Proteobacteria; c__Alphaproteobacteria; o__Sphingomonadales; f__Sphingomonadaceae; g__Sphingomonas; s__
OTU_2209	k__Bacteria; p__Actinobacteriota; c__Thermoleophilia; o__Solirubrobacterales; f__67-14; g__; s__
OTU_472	k__Bacteria
OTU_15593	k__Bacteria; p__Acidobacteriota; c__Vicinamibacteria; o__Vicinamibacterales; f__Vicinamibacteraceae; g__Luteitalea
OTU_1498	k__Bacteria; p__Planctomycetes; c__unidentified_Planctomycetes; o__Gemmatales; f__Gemmataceae; g__Gemmata; s__
OTU_477	k__Bacteria; p__Verrucomicrobiota; c__Verrucomicrobiae; o__Chthoniobacterales; f__Chthoniobacteraceae; g__Chthoniobacter; s__
OTU_1875	k__Bacteria; p__Gemmatimonadetes; c__unidentified_Gemmatimonadetes; o__Gemmatimonadales; f__Gemmatimonadaceae; g__Gemmatimonas
OTU_2155	k__Bacteria; p__unidentified_Bacteria; c__Alphaproteobacteria; o__Defluviicoccales; f__; g__; s__
OTU_17781	k__Bacteria; p__Proteobacteria; c__Gammaproteobacteria; o__Burkholderiales; f__TRA3-20
OTU_16003	k__Bacteria; p__Proteobacteria; c__Gammaproteobacteria; o__Xanthomonadales; f__Xanthomonadaceae
OTU_6719	k__Bacteria; p__Verrucomicrobiota; c__Verrucomicrobiae; o__Opitutales; f__Opitutaceae; g__Opitutus; s__
OTU_3278	k__Bacteria; p__Proteobacteria; c__Alphaproteobacteria; o__Rhizobiales; f__Hyphomicrobiaceae; g__Pedomicrobium; s__
OTU_1757	k__Bacteria; p__Bacteroidota; c__Bacteroidia; o__Sphingobacteriales
OTU_18919	k__Bacteria; p__unidentified_Bacteria; c__Vicinamibacteria; o__Vicinamibacterales; f__; g__; s__
OTU_17740	k__Bacteria; p__Bacteroidota; c__Bacteroidia; o__Chitinophagales; f__Chitinophagaceae
OTU_16508	k__Bacteria; p__unidentified_Bacteria; c__Thermoleophilia; o__Gaiellales; f__; g__; s__
OTU_7547	k__Bacteria; p__Planctomycetota; c__Phycisphaerae; o__Tepidisphaerales; f__WD2101_soil_group; g__; s__
OTU_1914	k__Bacteria; p__Chloroflexi; c__JG30-KF-CM66; o__; f__; g__; s__
OTU_9393	k__Bacteria
OTU_1923	k__Bacteria
OTU_138	k__Bacteria; p__Proteobacteria; c__Gammaproteobacteria; o__Burkholderiales; f__TRA3-20; g__; s__
OTU_2936	k__Bacteria; p__Proteobacteria; c__Gammaproteobacteria; o__unidentified_Gammaproteobacteria; f__unidentified_Gammaproteobacteria; g__Candidatus_Berkiella; s__
OTU_498	k__Bacteria; p__NB1-j; c__; o__; f__; g__; s__
OTU_5465	k__Bacteria; p__Verrucomicrobiota; c__Verrucomicrobiae; o__Pedosphaerales; f__Pedosphaeraceae; g__Ellin517; s__
OTU_15260	k__Bacteria
OTU_2610	k__Bacteria; p__unidentified_Bacteria; c__unidentified_Bacteria; o__Gemmatimonadales; f__Gemmatimonadaceae; g__; s__
OTU_3169	k__Bacteria
OTU_1425	k__Bacteria; p__Kapabacteria; c__unidentified_Kapabacteria; o__Kapabacteriales; f__; g__; s__
OTU_2621	k__Bacteria; p__Gemmatimonadota; c__S0134_terrestrial_group; o__; f__; g__; s__
OTU_15793	k__Bacteria; p__unidentified_Bacteria; c__Bacteroidia; o__Cytophagales; f__Microscillaceae; g__; s__
OTU_1093	k__Bacteria; p__Gemmatimonadetes; c__unidentified_Gemmatimonadetes; o__Gemmatimonadales; f__Gemmatimonadaceae
OTU_425	k__Bacteria; p__Actinobacteria; c__unidentified_Actinobacteria; o__Streptomycetales; f__Streptomycetaceae; g__Streptomyces
OTU_335	k__Bacteria; p__Verrucomicrobiota; c__Verrucomicrobiae; o__Chthoniobacterales; f__Chthoniobacteraceae; g__Chthoniobacter; s__
OTU_4076	k__Bacteria; p__Myxococcota; c__Myxococcia; o__Myxococcales; f__Myxococcaceae; g__P3OB-42; s__
OTU_6957	k__Bacteria; p__unidentified_Bacteria; c__Vicinamibacteria; o__Vicinamibacterales
OTU_2734	k__Bacteria; p__Acidobacteriota; c__Acidobacteriae; o__Subgroup_13; f__; g__; s__
OTU_1622	k__Bacteria; p__Acidobacteriota; c__Acidobacteriae; o__Bryobacterales; f__Bryobacteraceae; g__Bryobacter; s__
OTU_18388	k__Bacteria
OTU_1283	k__Bacteria; p__unidentified_Bacteria; c__unidentified_Bacteria; o__Pirellulales; f__Pirellulaceae; g__; s__
OTU_548	k__Bacteria; p__Acidobacteriota; c__Blastocatellia; o__Blastocatellales; f__Blastocatellaceae; g__Aridibacter; s__
OTU_568	k__Bacteria; p__Gemmatimonadota; c__BD2-11_terrestrial_group; o__; f__; g__; s__
OTU_1125	k__Bacteria; p__Proteobacteria; c__Gammaproteobacteria; o__Salinisphaerales; f__Solimonadaceae; g__Polycyclovorans; s__
OTU_67	k__Bacteria; p__Actinobacteriota; c__MB-A2-108; o__; f__; g__; s__
OTU_12187	k__Bacteria; p__Proteobacteria; c__Alphaproteobacteria; o__Sphingomonadales; f__Sphingomonadaceae; g__Parablastomonas; s__
OTU_1603	k__Bacteria; p__unidentified_Bacteria; c__Rhodothermia; o__Rhodothermales; f__Rhodothermaceae; g__; s__
OTU_12833	k__Bacteria; p__Planctomycetes; c__unidentified_Planctomycetes; o__Pirellulales; f__Pirellulaceae; g__Pir4_lineage; s__
OTU_14555	k__Bacteria; p__Planctomycetes; c__unidentified_Planctomycetes; o__Pirellulales; f__Pirellulaceae; g__Pirellula
OTU_19971	k__Bacteria; p__Bacteroidota; c__Bacteroidia; o__Chitinophagales; f__Chitinophagaceae; g__Flavisolibacter; s__
OTU_1449	k__Bacteria; p__Verrucomicrobiota; c__Verrucomicrobiae; o__S-BQ2-57_soil_group; f__; g__; s__
OTU_20476	k__Bacteria; p__Proteobacteria; c__Gammaproteobacteria; o__Xanthomonadales; f__Xanthomonadaceae; g__Lysobacter
OTU_7186	k__Bacteria; p__unidentified_Bacteria; c__Vicinamibacteria; o__Vicinamibacterales
OTU_274	k__Bacteria; p__unidentified_Bacteria; c__unidentified_Bacteria; o__Frankiales; f__; g__; s__
OTU_2758	k__Bacteria; p__Chloroflexi; c__Anaerolineae; o__SBR1031
OTU_1361	k__Bacteria; p__Actinobacteriota; c__Acidimicrobiia; o__IMCC26256; f__; g__; s__
OTU_1068	k__Bacteria; p__Actinobacteria; c__unidentified_Actinobacteria; o__0319-7L14; f__; g__; s__
OTU_17091	k__Bacteria; p__Proteobacteria; c__Alphaproteobacteria; o__Sphingomonadales; f__Sphingomonadaceae; g__Novosphingobium
OTU_2863	k__Bacteria
OTU_20808	k__Bacteria; p__unidentified_Bacteria; c__Thermoleophilia; o__Gaiellales; f__; g__; s__
OTU_12662	k__Bacteria; p__Planctomycetota; c__OM190; o__; f__; g__; s__
OTU_13032	k__Bacteria; p__unidentified_Bacteria; c__Vicinamibacteria; o__Vicinamibacterales; f__; g__; s__
OTU_152	k__Bacteria; p__Acidobacteriota; c__Blastocatellia; o__Pyrinomonadales; f__Pyrinomonadaceae; g__RB41; s__
OTU_24	k__Bacteria; p__RCP2-54; c__; o__; f__; g__; s__
OTU_13163	k__Bacteria; p__Proteobacteria; c__Gammaproteobacteria; o__Xanthomonadales; f__Xanthomonadaceae; g__Arenimonas; s__
OTU_345	k__Bacteria; p__Actinobacteria; c__unidentified_Actinobacteria; o__Corynebacteriales; f__Mycobacteriaceae; g__Mycobacterium
OTU_2014	k__Bacteria; p__unidentified_Bacteria; c__unidentified_Bacteria; o__Gemmatales; f__Gemmataceae; g__; s__
OTU_495	k__Bacteria; p__Proteobacteria; c__Gammaproteobacteria; o__Pseudomonadales; f__Pseudohongiellaceae; g__BIyi10; s__
OTU_9570	k__Bacteria; p__unidentified_Bacteria; c__Acidimicrobiia; o__Microtrichales; f__Ilumatobacteraceae; g__; s__
OTU_1748	k__Bacteria; p__Myxococcota; c__Polyangia; o__Haliangiales; f__Haliangiaceae; g__Haliangium; s__
OTU_385	k__Bacteria; p__Chloroflexi; c__Dehalococcoidia; o__S085; f__; g__; s__
OTU_7005	k__Bacteria; p__unidentified_Bacteria; c__unidentified_Bacteria; o__Pirellulales; f__Pirellulaceae; g__; s__
OTU_8741	k__Bacteria
OTU_15232	k__Bacteria; p__unidentified_Bacteria; c__Vicinamibacteria; o__Vicinamibacterales; f__; g__; s__
OTU_12371	k__Bacteria; p__Proteobacteria; c__Alphaproteobacteria; o__Tistrellales; f__Geminicoccaceae; g__Candidatus_Alysiosphaera; s__
OTU_6765	k__Bacteria; p__Proteobacteria; c__Gammaproteobacteria; o__Burkholderiales; f__Oxalobacteraceae; g__Massilia
OTU_651	k__Bacteria; p__Acidobacteriota; c__Acidobacteriae; o__Solibacterales; f__Solibacteraceae; g__Candidatus_Solibacter; s__
OTU_2566	k__Bacteria; p__Chloroflexi; c__JG30-KF-CM66; o__; f__; g__; s__
OTU_1518	k__Bacteria; p__Acidobacteriota; c__Acidobacteriae; o__Bryobacterales; f__Bryobacteraceae; g__Bryobacter; s__
OTU_1735	k__Bacteria; p__Gemmatimonadetes; c__unidentified_Gemmatimonadetes; o__Gemmatimonadales; f__Gemmatimonadaceae; g__Gemmatimonas; s__
OTU_106	k__Bacteria; p__Proteobacteria; c__Alphaproteobacteria; o__Sphingomonadales; f__Sphingomonadaceae; g__Altererythrobacter; s__
OTU_601	k__Bacteria; p__Latescibacterota; c__; o__; f__; g__; s__
OTU_3913	k__Bacteria; p__Myxococcota
OTU_14255	k__Bacteria
OTU_2483	k__Bacteria; p__unidentified_Bacteria; c__Myxococcia; o__Myxococcales; f__Myxococcaceae; g__; s__
OTU_5727	k__Bacteria; p__Acidobacteriota; c__Vicinamibacteria; o__Vicinamibacterales; f__Vicinamibacteraceae; g__; s__
OTU_635	k__Bacteria; p__Proteobacteria; c__Alphaproteobacteria; o__Rhizobiales; f__Amb-16S-1323; g__; s__
OTU_1657	k__Bacteria; p__Acidobacteriota; c__Vicinamibacteria; o__Subgroup_17; f__; g__; s__
OTU_3026	k__Bacteria
OTU_5060	k__Bacteria; p__Proteobacteria; c__Gammaproteobacteria; o__Pseudomonadales; f__Pseudomonadaceae; g__Pseudomonas
OTU_6161	k__Bacteria
OTU_8700	k__Bacteria; p__Bacteroidota; c__Bacteroidia; o__Chitinophagales; f__37-13; g__; s__
OTU_1418	k__Bacteria; p__Bacteroidota; c__Bacteroidia; o__Bacteroidales; f__Bacteroidaceae; g__Bacteroides
OTU_16819	k__Bacteria; p__Acidobacteriota; c__Thermoanaerobaculia; o__Thermoanaerobaculales; f__Thermoanaerobaculaceae; g__Subgroup_10
OTU_2346	k__Bacteria
OTU_118	k__Bacteria; p__Acidobacteriota; c__Thermoanaerobaculia; o__Thermoanaerobaculales; f__Thermoanaerobaculaceae; g__Subgroup_10; s__
OTU_2554	k__Bacteria
OTU_764	k__Bacteria; p__unidentified_Bacteria; c__Thermoleophilia; o__Gaiellales; f__; g__; s__
OTU_1353	k__Bacteria; p__unidentified_Bacteria; c__Polyangia; o__Polyangiales; f__Sandaracinaceae; g__; s__
OTU_11329	k__Bacteria; p__Proteobacteria; c__Alphaproteobacteria; o__Caulobacterales; f__Caulobacteraceae; g__PMMR1; s__
OTU_13231	k__Bacteria; p__Myxococcota; c__Polyangia; o__Polyangiales; f__BIrii41; g__; s__
OTU_320	k__Bacteria; p__unidentified_Bacteria; c__Alphaproteobacteria; o__Rhizobiales; f__; g__; s__
OTU_10034	k__Bacteria; p__Firmicutes; c__Clostridia; o__Clostridiales; f__Clostridiaceae; g__Clostridium_sensu_stricto_1; s__
OTU_17640	k__Bacteria; p__Firmicutes; c__Bacilli; o__Bacillales; f__Bacillaceae
OTU_1646	k__Bacteria
OTU_1282	k__Bacteria; p__Chloroflexi; c__Chloroflexia; o__Thermomicrobiales; f__JG30-KF-CM45; g__; s__
OTU_2260	k__Bacteria; p__Acidobacteriota; c__Subgroup_25; o__; f__; g__; s__
OTU_108	k__Bacteria; p__unidentified_Bacteria; c__Vicinamibacteria; o__Vicinamibacterales; f__; g__; s__
OTU_1310	k__Bacteria; p__unidentified_Bacteria; c__Anaerolineae; o__Ardenticatenales; f__Ardenticatenaceae; g__; s__
OTU_2682	k__Bacteria; p__Acidobacteriota; c__Thermoanaerobaculia; o__Thermoanaerobaculales; f__Thermoanaerobaculaceae; g__Subgroup_10
OTU_1810	k__Bacteria; p__Planctomycetota; c__vadinHA49; o__; f__; g__; s__
OTU_19102	k__Bacteria; p__Myxococcota; c__Polyangia; o__Blfdi19; f__; g__; s__
OTU_17860	k__Bacteria; p__Myxococcota; c__Polyangia; o__Polyangiales; f__BIrii41; g__; s__
OTU_2217	k__Bacteria; p__Actinobacteriota; c__Acidimicrobiia; o__IMCC26256; f__; g__; s__
OTU_135	k__Bacteria; p__unidentified_Bacteria; c__Acidimicrobiia; o__Actinomarinales; f__; g__; s__
OTU_14353	k__Bacteria; p__Actinobacteriota; c__Thermoleophilia; o__Solirubrobacterales
OTU_1920	k__Bacteria; p__Proteobacteria; c__Gammaproteobacteria; o__Burkholderiales; f__Nitrosomonadaceae; g__MND1; s__
OTU_213	k__Bacteria
OTU_14339	k__Bacteria; p__Firmicutes; c__Bacilli; o__Bacillales; f__Bacillaceae; g__Bacillus
OTU_993	k__Bacteria; p__unidentified_Bacteria; c__unidentified_Bacteria; o__Gemmatimonadales; f__Gemmatimonadaceae
OTU_2193	k__Bacteria; p__Myxococcota; c__Polyangia; o__Haliangiales; f__Haliangiaceae; g__Haliangium; s__
OTU_2095	k__Bacteria; p__Acidobacteriota; c__Thermoanaerobaculia; o__Thermoanaerobaculales; f__Thermoanaerobaculaceae; g__Subgroup_10; s__
OTU_12871	k__Bacteria
OTU_2493	k__Bacteria; p__Myxococcota; c__bacteriap25; o__; f__; g__; s__
OTU_3541	k__Bacteria
OTU_2505	k__Bacteria; p__Actinobacteriota; c__Thermoleophilia; o__Solirubrobacterales; f__67-14; g__; s__
OTU_15521	k__Bacteria
OTU_15938	k__Bacteria; p__Acidobacteriota; c__Blastocatellia; o__Pyrinomonadales; f__Pyrinomonadaceae; g__RB41
OTU_1403	k__Bacteria; p__Gemmatimonadota; c__Longimicrobia; o__Longimicrobiales; f__Longimicrobiaceae; g__Longimicrobium; s__
OTU_19222	k__Bacteria; p__unidentified_Bacteria; c__unidentified_Bacteria; o__Gemmatales; f__Gemmataceae
OTU_12015	k__Bacteria; p__Acidobacteriota; c__Blastocatellia; o__Pyrinomonadales; f__Pyrinomonadaceae; g__RB41; s__
OTU_128	k__Bacteria; p__Planctomycetota; c__Phycisphaerae; o__Tepidisphaerales; f__WD2101_soil_group; g__; s__
OTU_681	k__Bacteria; p__Bacteroidota; c__Bacteroidia; o__Chitinophagales; f__Chitinophagaceae; g__Edaphobaculum
OTU_1032	k__Bacteria; p__Actinobacteria; c__unidentified_Actinobacteria; o__Micrococcales; f__Microbacteriaceae; g__Agromyces
OTU_1424	k__Bacteria; p__unidentified_Bacteria; c__unidentified_Bacteria; o__Gemmatimonadales; f__Gemmatimonadaceae; g__; s__
OTU_1451	k__Bacteria; p__Entotheonellaeota; c__Entotheonellia; o__Entotheonellales; f__Entotheonellaceae; g__; s__
OTU_1711	k__Bacteria; p__Proteobacteria; c__Gammaproteobacteria; o__Burkholderiales; f__Nitrosomonadaceae; g__Nitrosomonas; s__Nitrosomonas_ureae
OTU_15308	k__Bacteria
OTU_532	k__Bacteria; p__unidentified_Bacteria; c__Alphaproteobacteria; o__Tistrellales; f__Geminicoccaceae; g__; s__
OTU_221	k__Bacteria; p__Proteobacteria; c__Gammaproteobacteria; o__Burkholderiales; f__Comamonadaceae; g__Hydrogenophaga
OTU_19410	k__Bacteria; p__Myxococcota; c__Polyangia
OTU_30	k__Bacteria; p__Acidobacteriota; c__Vicinamibacteria; o__Vicinamibacterales; f__Vicinamibacteraceae; g__; s__
OTU_21213	k__Bacteria; p__Proteobacteria; c__Alphaproteobacteria; o__Rhizobiales; f__Beijerinckiaceae; g__Microvirga
OTU_6237	k__Bacteria; p__Actinobacteria; c__unidentified_Actinobacteria; o__Propionibacteriales; f__Nocardioidaceae; g__Nocardioides
OTU_3236	k__Bacteria; p__Acidobacteriota; c__Subgroup_22; o__; f__; g__; s__
OTU_895	k__Bacteria; p__unidentified_Bacteria; c__unidentified_Bacteria; o__Gemmatimonadales; f__Gemmatimonadaceae; g__; s__
OTU_6963	k__Bacteria; p__Firmicutes; c__Bacilli; o__Thermoactinomycetales; f__Thermoactinomycetaceae; g__Thermoactinomyces; s__
OTU_1134	k__Bacteria; p__Proteobacteria; c__Gammaproteobacteria; o__unidentified_Gammaproteobacteria; f__unidentified_Gammaproteobacteria; g__Acidibacter; s__
OTU_10932	k__Bacteria; p__Actinobacteriota; c__Acidimicrobiia; o__IMCC26256; f__; g__; s__
OTU_3733	k__Bacteria; p__Firmicutes; c__Bacilli; o__Paenibacillales; f__Paenibacillaceae; g__Paenibacillus
OTU_2823	k__Bacteria
OTU_1546	k__Bacteria; p__Entotheonellaeota; c__Entotheonellia; o__Entotheonellales; f__Entotheonellaceae; g__Candidatus_Entotheonella; s__
OTU_1639	k__Bacteria; p__Verrucomicrobiota; c__Verrucomicrobiae; o__Pedosphaerales; f__Pedosphaeraceae; g__; s__
OTU_10965	k__Bacteria; p__Chloroflexi; c__Chloroflexia; o__Thermomicrobiales; f__JG30-KF-CM45; g__; s__
OTU_986	k__Bacteria; p__unidentified_Bacteria; c__unidentified_Bacteria; o__Gemmatimonadales; f__Gemmatimonadaceae
OTU_1467	k__Bacteria; p__Actinobacteriota; c__MB-A2-108; o__; f__; g__; s__
OTU_17932	k__Bacteria; p__Acidobacteriota; c__Vicinamibacteria; o__Vicinamibacterales; f__Vicinamibacteraceae
OTU_14303	k__Bacteria; p__Chloroflexi; c__Chloroflexia; o__Chloroflexales; f__Herpetosiphonaceae; g__Herpetosiphon; s__
OTU_746	k__Bacteria; p__NB1-j; c__; o__; f__; g__; s__
OTU_12955	k__Bacteria; p__Myxococcota; c__Polyangia; o__Haliangiales; f__Haliangiaceae; g__Haliangium; s__
OTU_237	k__Bacteria; p__Proteobacteria; c__Alphaproteobacteria; o__Sphingomonadales; f__Sphingomonadaceae; g__Sphingorhabdus; s__
OTU_3086	k__Bacteria; p__Proteobacteria; c__Gammaproteobacteria; o__Coxiellales; f__Coxiellaceae; g__Coxiella
OTU_1584	k__Bacteria; p__Chloroflexi; c__Chloroflexia; o__Thermomicrobiales; f__AKYG1722; g__; s__
OTU_17430	k__Bacteria; p__Planctomycetes; c__unidentified_Planctomycetes; o__Pirellulales; f__Pirellulaceae; g__Pirellula; s__
OTU_955	k__Bacteria
OTU_514	k__Bacteria; p__unidentified_Bacteria; c__Acidimicrobiia; o__; f__; g__; s__
OTU_2611	k__Bacteria; p__unidentified_Bacteria; c__unidentified_Bacteria; o__Gemmatimonadales; f__Gemmatimonadaceae
OTU_1437	k__Bacteria; p__Acidobacteriota; c__Subgroup_25; o__; f__; g__; s__
OTU_3134	k__Bacteria; p__Verrucomicrobiota; c__Verrucomicrobiae; o__Pedosphaerales; f__Pedosphaeraceae; g__; s__
OTU_250	k__Bacteria; p__Proteobacteria; c__Gammaproteobacteria; o__Burkholderiales; f__Burkholderiaceae; g__Burkholderia-Caballeronia-Paraburkholderia
OTU_10	k__Bacteria; p__Nitrospirota; c__Nitrospira; o__Nitrospirales; f__Nitrospiraceae; g__unidentified_Nitrospiraceae; s__Nitrospira_japonica
OTU_5205	k__Bacteria; p__Chloroflexi; c__P2-11E; o__; f__; g__; s__
OTU_216	k__Bacteria; p__Proteobacteria; c__Alphaproteobacteria; o__Rickettsiales; f__Mitochondria; g__unidentified_Mitochondria
OTU_2219	k__Bacteria; p__unidentified_Bacteria; c__Phycisphaerae; o__Phycisphaerales; f__Phycisphaeraceae; g__; s__
OTU_15509	k__Bacteria; p__Acidobacteriota; c__Vicinamibacteria; o__Vicinamibacterales; f__Vicinamibacteraceae; g__; s__
OTU_9008	k__Bacteria; p__Chloroflexi; c__KD4-96; o__; f__; g__; s__
OTU_899	k__Bacteria; p__Chloroflexi; c__Anaerolineae; o__SBR1031
OTU_17910	k__Bacteria
OTU_15289	k__Bacteria; p__Verrucomicrobiota; c__Verrucomicrobiae; o__Opitutales; f__Opitutaceae
OTU_1378	k__Bacteria; p__Myxococcota; c__Polyangia; o__Polyangiales; f__Sandaracinaceae; g__Sandaracinus; s__
OTU_616	k__Bacteria; p__Proteobacteria; c__Alphaproteobacteria; o__Rhizobiales; f__Rhodomicrobiaceae; g__Rhodomicrobium; s__
OTU_1180	k__Bacteria
OTU_1687	k__Bacteria; p__Acidobacteriota; c__Blastocatellia; o__Blastocatellales; f__Blastocatellaceae; g__Blastocatella; s__
OTU_9851	k__Bacteria; p__Verrucomicrobiota; c__Verrucomicrobiae; o__Pedosphaerales; f__Pedosphaeraceae; g__; s__
OTU_827	k__Bacteria; p__Actinobacteria; c__unidentified_Actinobacteria; o__0319-7L14; f__; g__; s__
OTU_1659	k__Bacteria; p__unidentified_Bacteria; c__Gammaproteobacteria; o__Xanthomonadales; f__Rhodanobacteraceae; g__; s__
OTU_1513	k__Bacteria
OTU_2347	k__Bacteria; p__Myxococcota; c__Polyangia; o__Blfdi19; f__; g__; s__
OTU_1616	k__Bacteria; p__Armatimonadota; c__Fimbriimonadia; o__Fimbriimonadales; f__Fimbriimonadaceae; g__; s__
OTU_442	k__Bacteria; p__Verrucomicrobiota; c__Verrucomicrobiae; o__Chthoniobacterales; f__Chthoniobacteraceae; g__Chthoniobacter; s__
OTU_1233	k__Bacteria; p__Chloroflexi; c__Chloroflexia; o__Thermomicrobiales; f__JG30-KF-CM45; g__; s__
OTU_822	k__Bacteria; p__Armatimonadota; c__Fimbriimonadia; o__Fimbriimonadales; f__Fimbriimonadaceae; g__; s__
OTU_6267	k__Bacteria; p__Acidobacteriota; c__Thermoanaerobaculia; o__Thermoanaerobaculales; f__Thermoanaerobaculaceae; g__Subgroup_10
OTU_9176	k__Bacteria; p__unidentified_Bacteria; c__Vicinamibacteria; o__Vicinamibacterales; f__; g__; s__
OTU_718	k__Bacteria; p__Verrucomicrobiota; c__Verrucomicrobiae; o__Chthoniobacterales; f__Chthoniobacteraceae; g__Chthoniobacter; s__
OTU_20090	k__Bacteria; p__Proteobacteria; c__Gammaproteobacteria; o__Burkholderiales; f__Comamonadaceae
OTU_1550	k__Bacteria; p__Verrucomicrobiota; c__Verrucomicrobiae; o__Pedosphaerales; f__Pedosphaeraceae; g__; s__
OTU_1363	k__Bacteria; p__Proteobacteria; c__Gammaproteobacteria
OTU_1003	k__Bacteria; p__Verrucomicrobiota; c__Verrucomicrobiae; o__Chthoniobacterales; f__Chthoniobacteraceae; g__Chthoniobacter; s__
OTU_11837	k__Bacteria; p__Bacteroidota; c__Rhodothermia; o__Rhodothermales; f__Rhodothermaceae; g__; s__
OTU_19658	k__Bacteria; p__unidentified_Bacteria; c__Thermoleophilia; o__Gaiellales; f__; g__; s__
OTU_10702	k__Bacteria; p__Bacteroidota; c__Bacteroidia; o__Chitinophagales; f__Chitinophagaceae; g__Terrimonas; s__
OTU_4523	k__Bacteria; p__Gemmatimonadota; c__Longimicrobia; o__Longimicrobiales; f__Longimicrobiaceae; g__; s__
OTU_2889	k__Bacteria; p__Acidobacteriota; c__Acidobacteriae; o__Bryobacterales; f__Bryobacteraceae; g__Bryobacter; s__
OTU_734	k__Bacteria; p__unidentified_Bacteria; c__Alphaproteobacteria; o__Tistrellales; f__Geminicoccaceae; g__; s__
OTU_1635	k__Bacteria; p__unidentified_Bacteria; c__Bacteroidia; o__Chitinophagales; f__Chitinophagaceae; g__; s__
OTU_2032	k__Bacteria; p__Proteobacteria; c__Alphaproteobacteria; o__Rhizobiales; f__unidentified_Rhizobiales; g__Bauldia; s__
OTU_2158	k__Bacteria; p__Verrucomicrobiota; c__Verrucomicrobiae; o__Verrucomicrobiales; f__Verrucomicrobiaceae; g__Roseimicrobium
OTU_435	k__Bacteria
OTU_20121	k__Bacteria
OTU_2290	k__Bacteria; p__unidentified_Bacteria; c__unidentified_Bacteria; o__Gemmatales; f__Gemmataceae; g__; s__
OTU_924	k__Bacteria; p__unidentified_Bacteria; c__Gammaproteobacteria; o__Pseudomonadales; f__Moraxellaceae; g__; s__
OTU_812	k__Bacteria; p__unidentified_Bacteria; c__unidentified_Bacteria; o__Gemmatales; f__Gemmataceae; g__; s__
OTU_1436	k__Bacteria; p__Proteobacteria; c__Alphaproteobacteria; o__Rhodobacterales; f__Rhodobacteraceae; g__Rubellimicrobium; s__
OTU_9984	k__Bacteria; p__Chloroflexi; c__KD4-96; o__; f__; g__; s__
OTU_2226	k__Bacteria
OTU_1256	k__Bacteria; p__Actinobacteriota; c__Thermoleophilia; o__Solirubrobacterales; f__67-14; g__; s__
OTU_539	k__Bacteria; p__unidentified_Bacteria; c__Vicinamibacteria; o__Vicinamibacterales
OTU_1975	k__Bacteria; p__Verrucomicrobiota; c__Verrucomicrobiae; o__Pedosphaerales; f__Pedosphaeraceae; g__ADurbBin118
OTU_10554	k__Bacteria; p__Verrucomicrobiota; c__Verrucomicrobiae; o__Chthoniobacterales; f__Chthoniobacteraceae; g__Candidatus_Udaeobacter; s__
OTU_1103	k__Bacteria; p__Chloroflexi; c__KD4-96; o__; f__; g__; s__
OTU_7805	k__Bacteria; p__Myxococcota; c__Polyangia
OTU_602	k__Bacteria; p__Verrucomicrobiota; c__Verrucomicrobiae; o__Opitutales; f__Opitutaceae; g__Opitutus; s__Verrucomicrobia_bacterium
OTU_6495	k__Bacteria; p__Verrucomicrobiota; c__Verrucomicrobiae; o__Pedosphaerales; f__Pedosphaeraceae
OTU_1227	k__Bacteria; p__Planctomycetota; c__OM190; o__; f__; g__; s__
OTU_8525	k__Bacteria; p__unidentified_Bacteria; c__Acidimicrobiia; o__Microtrichales; f__; g__; s__
OTU_6606	k__Bacteria; p__Chloroflexi; c__Chloroflexia; o__Thermomicrobiales; f__JG30-KF-CM45; g__; s__
OTU_2123	k__Bacteria
OTU_1784	k__Bacteria; p__Planctomycetes; c__unidentified_Planctomycetes; o__Pirellulales; f__Pirellulaceae; g__Pirellula; s__
OTU_1476	k__Bacteria
OTU_912	k__Bacteria; p__Chloroflexi; c__Anaerolineae; o__SBR1031; f__A4b; g__; s__
OTU_2326	k__Bacteria; p__Myxococcota; c__Polyangia; o__Polyangiales; f__BIrii41; g__; s__
OTU_14357	k__Bacteria
OTU_2851	k__Bacteria; p__Verrucomicrobiota; c__Verrucomicrobiae; o__Chthoniobacterales; f__Chthoniobacteraceae; g__Candidatus_Udaeobacter; s__
OTU_16042	k__Bacteria; p__unidentified_Bacteria; c__Bacteroidia; o__Cytophagales; f__Microscillaceae; g__; s__
OTU_508	k__Bacteria; p__Gemmatimonadetes; c__unidentified_Gemmatimonadetes; o__Gemmatimonadales; f__Gemmatimonadaceae; g__Gemmatimonas; s__
OTU_564	k__Bacteria; p__Myxococcota; c__Polyangia; o__Polyangiales; f__BIrii41; g__; s__
OTU_8620	k__Bacteria; p__Proteobacteria; c__Gammaproteobacteria; o__Xanthomonadales; f__Xanthomonadaceae
OTU_331	k__Bacteria; p__Acidobacteriota; c__Blastocatellia; o__Blastocatellales; f__Blastocatellaceae; g__JGI_0001001-H03; s__
OTU_12405	k__Bacteria; p__Proteobacteria; c__Gammaproteobacteria; o__Burkholderiales; f__B1-7BS; g__; s__
OTU_540	k__Bacteria; p__Planctomycetes; c__unidentified_Planctomycetes; o__Pirellulales; f__Pirellulaceae; g__Pirellula; s__
OTU_655	k__Bacteria; p__Acidobacteriota; c__Holophagae; o__Subgroup_7; f__; g__; s__
OTU_18078	k__Bacteria; p__Verrucomicrobiota; c__Verrucomicrobiae; o__Verrucomicrobiales; f__Verrucomicrobiaceae; g__Roseimicrobium
OTU_824	k__Bacteria; p__Chloroflexi; c__JG30-KF-CM66; o__; f__; g__; s__
OTU_1111	k__Bacteria; p__Myxococcota; c__Polyangia
OTU_16854	k__Bacteria; p__Acidobacteriota; c__Thermoanaerobaculia; o__Thermoanaerobaculales; f__Thermoanaerobaculaceae; g__Subgroup_10
OTU_13793	k__Bacteria; p__Firmicutes; c__Bacilli; o__Bacillales; f__Bacillaceae; g__Bacillus
OTU_2910	k__Bacteria; p__Bacteroidota; c__Bacteroidia; o__Chitinophagales; f__Chitinophagaceae; g__Edaphobaculum
OTU_92	k__Bacteria; p__Chloroflexi; c__Chloroflexia; o__Thermomicrobiales; f__AKYG1722; g__; s__
OTU_1472	k__Bacteria; p__Bdellovibrionota; c__Bdellovibrionia; o__Bacteriovoracales; f__Bacteriovoracaceae; g__Peredibacter; s__
OTU_797	k__Bacteria; p__Planctomycetota; c__OM190; o__; f__; g__; s__
OTU_937	k__Bacteria; p__Bacteroidota; c__Bacteroidia; o__Cytophagales; f__Hymenobacteraceae; g__Adhaeribacter; s__
OTU_14575	k__Bacteria; p__Proteobacteria; c__Alphaproteobacteria; o__Sphingomonadales; f__Sphingomonadaceae
OTU_3591	k__Bacteria; p__unidentified_Bacteria; c__Acidimicrobiia; o__Acidimicrobiales; f__Acidimicrobiaceae; g__; s__
OTU_19420	k__Bacteria; p__Acidobacteriota; c__Vicinamibacteria; o__Vicinamibacterales; f__Vicinamibacteraceae; g__; s__
OTU_202	k__Bacteria; p__Proteobacteria; c__Alphaproteobacteria; o__Sphingomonadales; f__Sphingomonadaceae; g__Novosphingobium; s__
OTU_5953	k__Bacteria; p__Proteobacteria; c__Gammaproteobacteria; o__Xanthomonadales; f__Xanthomonadaceae; g__Arenimonas; s__
OTU_19232	k__Bacteria; p__Acidobacteriota; c__Vicinamibacteria; o__Vicinamibacterales; f__Vicinamibacteraceae
OTU_15110	k__Bacteria; p__Firmicutes; c__Bacilli; o__Bacillales; f__Bacillaceae; g__Bacillus
OTU_6528	k__Bacteria; p__Actinobacteriota; c__Thermoleophilia; o__Solirubrobacterales; f__67-14; g__; s__
OTU_142	k__Bacteria; p__Chloroflexi; c__Anaerolineae; o__SBR1031; f__A4b; g__OLB13; s__
OTU_6662	k__Bacteria; p__unidentified_Bacteria; c__Myxococcia; o__Myxococcales; f__Myxococcaceae; g__; s__
OTU_3787	k__Bacteria; p__Acidobacteriota; c__Blastocatellia; o__Pyrinomonadales; f__Pyrinomonadaceae; g__RB41; s__
OTU_72	k__Bacteria; p__unidentified_Bacteria; c__Alphaproteobacteria; o__Azospirillales; f__; g__; s__
OTU_3232	k__Bacteria; p__Chloroflexi; c__TK10; o__; f__; g__; s__
OTU_4017	k__Bacteria; p__unidentified_Bacteria; c__unidentified_Bacteria; o__Gemmatales; f__Gemmataceae; g__; s__
OTU_2169	k__Bacteria; p__Planctomycetes; c__unidentified_Planctomycetes; o__Isosphaerales; f__Isosphaeraceae; g__Singulisphaera; s__
OTU_5369	k__Bacteria; p__unidentified_Bacteria; c__Anaerolineae; o__Ardenticatenales; f__Ardenticatenaceae; g__; s__
OTU_2481	k__Bacteria; p__unidentified_Bacteria; c__unidentified_Bacteria; o__Isosphaerales; f__Isosphaeraceae; g__; s__
OTU_911	k__Bacteria; p__Planctomycetota; c__Phycisphaerae; o__Tepidisphaerales; f__WD2101_soil_group; g__; s__
OTU_2859	k__Bacteria; p__unidentified_Bacteria; c__Alphaproteobacteria; o__Sneathiellales; f__Sneathiellaceae; g__; s__
OTU_3429	k__Bacteria; p__Planctomycetota; c__OM190
OTU_1279	k__Bacteria; p__Verrucomicrobiota; c__Verrucomicrobiae; o__Pedosphaerales; f__Pedosphaeraceae; g__Ellin517; s__
OTU_2494	k__Bacteria; p__Proteobacteria; c__Gammaproteobacteria; o__Burkholderiales; f__Nitrosomonadaceae; g__MND1; s__
OTU_50	k__Bacteria; p__Proteobacteria; c__Gammaproteobacteria; o__Xanthomonadales; f__Xanthomonadaceae; g__Lysobacter; s__
OTU_17076	k__Bacteria; p__Actinobacteriota; c__Thermoleophilia; o__Gaiellales; f__Gaiellaceae; g__Gaiella; s__
OTU_9694	k__Bacteria; p__Chloroflexi; c__KD4-96; o__; f__; g__; s__
OTU_218	k__Bacteria; p__Acidobacteriota; c__Subgroup_5; o__; f__; g__; s__
OTU_1694	k__Bacteria; p__Verrucomicrobiota; c__Verrucomicrobiae; o__Pedosphaerales; f__Pedosphaeraceae; g__; s__
OTU_104	k__Bacteria; p__Methylomirabilota; c__Methylomirabilia; o__Rokubacteriales; f__; g__; s__
OTU_3152	k__Bacteria
OTU_486	k__Bacteria; p__Acidobacteriota; c__Holophagae; o__Subgroup_7; f__; g__; s__
OTU_542	k__Bacteria; p__Gemmatimonadota; c__S0134_terrestrial_group; o__; f__; g__; s__
OTU_2315	k__Bacteria; p__unidentified_Bacteria; c__Alphaproteobacteria; o__Caulobacterales; f__Caulobacteraceae; g__; s__
OTU_12721	k__Bacteria; p__Actinobacteria; c__unidentified_Actinobacteria; o__Frankiales; f__Geodermatophilaceae; g__Blastococcus
OTU_2270	k__Bacteria; p__Bdellovibrionota; c__Bdellovibrionia; o__Bacteriovoracales; f__Bacteriovoracaceae; g__Peredibacter; s__Bacteriovorax_sp_EPC3
OTU_12016	k__Bacteria; p__unidentified_Bacteria; c__unidentified_Bacteria; o__Gemmatimonadales; f__Gemmatimonadaceae
OTU_11488	k__Bacteria
OTU_16254	k__Bacteria; p__Proteobacteria; c__Gammaproteobacteria; o__Xanthomonadales; f__Xanthomonadaceae; g__Lysobacter
OTU_618	k__Bacteria; p__Planctomycetota; c__Phycisphaerae; o__Phycisphaerales; f__Phycisphaeraceae; g__AKYG587; s__
OTU_721	k__Bacteria; p__Proteobacteria; c__Alphaproteobacteria; o__Caulobacterales; f__Hyphomonadaceae; g__SWB02; s__
OTU_16332	k__Bacteria; p__Acidobacteriota; c__Thermoanaerobaculia; o__Thermoanaerobaculales; f__Thermoanaerobaculaceae; g__Subgroup_10
OTU_15297	k__Bacteria; p__Proteobacteria; c__Alphaproteobacteria; o__Rhizobiales; f__Hyphomicrobiaceae
OTU_2231	k__Bacteria; p__Acidobacteriota; c__Holophagae; o__Subgroup_7; f__; g__; s__
OTU_2085	k__Bacteria; p__Proteobacteria; c__Gammaproteobacteria; o__CCD24; f__; g__; s__
OTU_9764	k__Bacteria; p__Bacteroidota; c__Bacteroidia; o__Cytophagales; f__Microscillaceae; g__Ohtaekwangia
OTU_242	k__Bacteria; p__Proteobacteria; c__Alphaproteobacteria; o__Caulobacterales; f__Caulobacteraceae; g__Brevundimonas
OTU_2311	k__Bacteria; p__Acidobacteriota; c__Blastocatellia; o__Pyrinomonadales; f__Pyrinomonadaceae; g__RB41; s__
OTU_184	k__Bacteria; p__Planctomycetota; c__Phycisphaerae; o__Tepidisphaerales; f__; g__; s__
OTU_1560	k__Bacteria; p__Proteobacteria; c__Alphaproteobacteria; o__Sphingomonadales; f__Sphingomonadaceae; g__Sphingomonas; s__Sphingomonas_faeni
OTU_17776	k__Bacteria; p__Proteobacteria; c__Alphaproteobacteria; o__Rhizobiales; f__Xanthobacteraceae
OTU_3263	k__Bacteria; p__Chloroflexi; c__Dehalococcoidia; o__S085; f__; g__; s__
OTU_1155	k__Bacteria; p__Gemmatimonadetes; c__unidentified_Gemmatimonadetes; o__Gemmatimonadales; f__Gemmatimonadaceae
OTU_1927	k__Bacteria; p__Acidobacteriota; c__Vicinamibacteria; o__Subgroup_17; f__; g__; s__
OTU_11829	k__Bacteria; p__Myxococcota; c__Polyangia; o__Haliangiales; f__Haliangiaceae; g__Haliangium; s__
OTU_2096	k__Bacteria; p__Bacteroidota; c__Bacteroidia; o__Sphingobacteriales; f__AKYH767; g__; s__
OTU_1149	k__Bacteria; p__unidentified_Bacteria; c__Chloroflexia; o__Chloroflexales; f__Roseiflexaceae; g__; s__
OTU_161	k__Bacteria; p__unidentified_Bacteria; c__Verrucomicrobiae; o__Verrucomicrobiales; f__Verrucomicrobiaceae; g__; s__
OTU_1542	k__Bacteria
OTU_958	k__Bacteria
OTU_234	k__Bacteria; p__unidentified_Bacteria; c__Gammaproteobacteria; o__Xanthomonadales; f__Rhodanobacteraceae; g__unidentified_Rhodanobacteraceae; s__Aquimonas_sp_enrichment_culture_clone_03SUJ1
OTU_21109	k__Bacteria
OTU_8633	k__Bacteria; p__Acidobacteriota; c__Acidobacteriae; o__Subgroup_15; f__; g__; s__
OTU_1277	k__Bacteria; p__Armatimonadota; c__Fimbriimonadia; o__Fimbriimonadales; f__Fimbriimonadaceae; g__; s__
OTU_20315	k__Bacteria; p__Bdellovibrionota; c__Bdellovibrionia; o__Bacteriovoracales; f__Bacteriovoracaceae; g__Peredibacter
OTU_18907	k__Bacteria; p__Proteobacteria; c__Gammaproteobacteria; o__Burkholderiales; f__Nitrosomonadaceae; g__Ellin6067
OTU_19258	k__Bacteria
OTU_13654	k__Bacteria; p__unidentified_Bacteria; c__Acidimicrobiia; o__Microtrichales; f__Ilumatobacteraceae; g__; s__
OTU_198	k__Bacteria; p__Proteobacteria; c__Alphaproteobacteria; o__Rhizobiales; f__Xanthobacteraceae; g__Rhodoplanes; s__
OTU_676	k__Bacteria; p__Acidobacteriota; c__Vicinamibacteria; o__Vicinamibacterales; f__Vicinamibacteraceae; g__; s__
OTU_3607	k__Bacteria; p__unidentified_Bacteria; c__Acidimicrobiia; o__; f__; g__; s__
OTU_1738	k__Bacteria; p__Firmicutes; c__Clostridia; o__Peptostreptococcales-Tissierellales; f__Peptostreptococcaceae
OTU_17248	k__Bacteria; p__Proteobacteria; c__Gammaproteobacteria; o__Salinisphaerales; f__Solimonadaceae; g__Panacagrimonas; s__
OTU_363	k__Bacteria; p__Acidobacteriota; c__Holophagae; o__Subgroup_7; f__; g__; s__
OTU_375	k__Bacteria; p__Bacteroidota; c__Bacteroidia; o__Chitinophagales; f__Chitinophagaceae; g__Edaphobaculum; s__
OTU_689	k__Bacteria; p__unidentified_Bacteria; c__unidentified_Bacteria; o__Gemmatales; f__Gemmataceae; g__; s__
OTU_6023	k__Bacteria; p__Myxococcota; c__bacteriap25; o__; f__; g__; s__
OTU_8281	k__Bacteria; p__Proteobacteria; c__Alphaproteobacteria; o__Rhizobiales; f__unidentified_Rhizobiales; g__Bauldia; s__
OTU_15090	k__Bacteria
OTU_646	k__Bacteria; p__Actinobacteriota; c__Thermoleophilia; o__Solirubrobacterales; f__67-14; g__; s__
OTU_296	k__Bacteria; p__Proteobacteria; c__Gammaproteobacteria; o__Steroidobacterales; f__Steroidobacteraceae; g__Steroidobacter; s__
OTU_1871	k__Bacteria; p__unidentified_Bacteria; c__Acidimicrobiia; o__; f__; g__; s__
OTU_902	k__Bacteria; p__Verrucomicrobiota; c__Verrucomicrobiae; o__Chthoniobacterales; f__Chthoniobacteraceae; g__Candidatus_Udaeobacter; s__Verrucomicrobia_bacterium_OR-59
OTU_2924	k__Bacteria; p__Proteobacteria; c__Gammaproteobacteria; o__Salinisphaerales; f__Solimonadaceae; g__Polycyclovorans; s__
OTU_2380	k__Bacteria; p__unidentified_Bacteria; c__unidentified_Bacteria; o__Pirellulales; f__Pirellulaceae; g__; s__
OTU_885	k__Bacteria; p__unidentified_Bacteria; c__unidentified_Bacteria; o__Gemmatimonadales; f__Gemmatimonadaceae; g__; s__
OTU_12024	k__Bacteria; p__Actinobacteriota; c__Thermoleophilia; o__Solirubrobacterales
OTU_1040	k__Bacteria; p__Planctomycetes; c__unidentified_Planctomycetes; o__Pirellulales; f__Pirellulaceae; g__Pirellula; s__
OTU_1423	k__Bacteria; p__Actinobacteriota; c__Thermoleophilia; o__Solirubrobacterales; f__67-14; g__; s__
OTU_11401	k__Bacteria; p__Acidobacteriota; c__Blastocatellia; o__Pyrinomonadales; f__Pyrinomonadaceae; g__RB41; s__
OTU_9788	k__Bacteria; p__Actinobacteria; c__unidentified_Actinobacteria; o__Micromonosporales; f__Micromonosporaceae
OTU_2343	k__Bacteria
OTU_543	k__Bacteria; p__Acidobacteriota; c__Blastocatellia; o__Pyrinomonadales; f__Pyrinomonadaceae; g__RB41
OTU_20800	k__Bacteria; p__Planctomycetes; c__unidentified_Planctomycetes; o__Pirellulales; f__Pirellulaceae; g__Pirellula; s__
OTU_12869	k__Bacteria; p__Proteobacteria; c__Gammaproteobacteria; o__unidentified_Gammaproteobacteria; f__unidentified_Gammaproteobacteria; g__Acidibacter; s__
OTU_20858	k__Bacteria; p__Actinobacteriota; c__Thermoleophilia; o__Solirubrobacterales
OTU_14029	k__Bacteria; p__Proteobacteria; c__Alphaproteobacteria; o__Tistrellales; f__Geminicoccaceae; g__Candidatus_Alysiosphaera; s__
OTU_7461	k__Bacteria; p__unidentified_Bacteria; c__unidentified_Bacteria; o__Pirellulales; f__Pirellulaceae; g__; s__
OTU_179	k__Bacteria; p__unidentified_Bacteria; c__unidentified_Bacteria; o__Gemmatimonadales; f__Gemmatimonadaceae
OTU_18564	k__Bacteria; p__Firmicutes; c__Clostridia; o__Lachnospirales; f__Lachnospiraceae
OTU_21416	k__Bacteria; p__unidentified_Bacteria; c__Alphaproteobacteria; o__Elsterales
OTU_13134	k__Bacteria; p__unidentified_Bacteria; c__Alphaproteobacteria; o__Elsterales; f__; g__; s__
OTU_3176	k__Bacteria; p__Actinobacteria; c__unidentified_Actinobacteria; o__Propionibacteriales; f__Nocardioidaceae
OTU_1540	k__Bacteria; p__unidentified_Bacteria; c__Alphaproteobacteria; o__Tistrellales; f__Geminicoccaceae; g__; s__
OTU_2157	k__Bacteria; p__Planctomycetota; c__OM190; o__; f__; g__; s__
OTU_366	k__Bacteria; p__Myxococcota; c__Myxococcia; o__Myxococcales; f__Myxococcaceae; g__P3OB-42; s__
OTU_342	k__Bacteria
OTU_8668	k__Bacteria; p__Myxococcota; c__Polyangia; o__Polyangiales
OTU_20088	k__Bacteria; p__unidentified_Bacteria; c__Bacteroidia; o__Cytophagales; f__Microscillaceae; g__; s__
OTU_16826	k__Bacteria; p__Acidobacteriota; c__Vicinamibacteria; o__Vicinamibacterales; f__Vicinamibacteraceae
OTU_2769	k__Bacteria; p__WS2; c__; o__; f__; g__; s__
OTU_247	k__Bacteria; p__Actinobacteria; c__unidentified_Actinobacteria; o__Propionibacteriales; f__Propionibacteriaceae; g__Microlunatus; s__
OTU_19296	k__Bacteria; p__Actinobacteria; c__unidentified_Actinobacteria
OTU_2558	k__Bacteria; p__Myxococcota; c__Polyangia; o__Polyangiales; f__BIrii41; g__; s__
OTU_1042	k__Bacteria; p__Verrucomicrobiota; c__Verrucomicrobiae; o__Pedosphaerales; f__Pedosphaeraceae; g__Ellin517; s__
OTU_2513	k__Bacteria; p__Chloroflexi; c__P2-11E; o__; f__; g__; s__
OTU_2008	k__Bacteria; p__Planctomycetota
OTU_3212	k__Bacteria; p__Proteobacteria; c__Alphaproteobacteria; o__Sphingomonadales; f__Sphingomonadaceae; g__Sphingomonas
OTU_81	k__Bacteria; p__Verrucomicrobiota; c__Verrucomicrobiae; o__Pedosphaerales; f__Pedosphaeraceae; g__; s__
OTU_692	k__Bacteria
OTU_10873	k__Bacteria; p__Verrucomicrobiota; c__Verrucomicrobiae; o__Pedosphaerales; f__Pedosphaeraceae
OTU_1341	k__Bacteria; p__Gemmatimonadota; c__Longimicrobia; o__Longimicrobiales; f__Longimicrobiaceae; g__YC-ZSS-LKJ147; s__
OTU_1039	k__Bacteria; p__Actinobacteria; c__unidentified_Actinobacteria; o__Micromonosporales; f__Micromonosporaceae; g__Catellatospora; s__Catellatospora_citrea
OTU_7771	k__Bacteria; p__Actinobacteria; c__unidentified_Actinobacteria; o__Propionibacteriales; f__Nocardioidaceae; g__Aeromicrobium
OTU_1081	k__Bacteria; p__Verrucomicrobiota; c__Verrucomicrobiae; o__Verrucomicrobiales; f__Rubritaleaceae; g__Luteolibacter; s__Verrucomicrobium_sp_IMCC25902
OTU_2491	k__Bacteria; p__Myxococcota; c__Polyangia; o__Polyangiales; f__Sandaracinaceae; g__Sandaracinus; s__Sandaracinus_amylolyticus
OTU_1688	k__Bacteria; p__unidentified_Bacteria; c__Verrucomicrobiae; o__Pedosphaerales; f__Pedosphaeraceae
OTU_506	k__Bacteria; p__Planctomycetes; c__unidentified_Planctomycetes; o__Pirellulales; f__Pirellulaceae; g__Pirellula; s__
OTU_16813	k__Bacteria; p__Acidobacteriota; c__Subgroup_5; o__; f__; g__; s__
OTU_1228	k__Bacteria; p__unidentified_Bacteria; c__Acidimicrobiia; o__Microtrichales
OTU_18489	k__Bacteria; p__unidentified_Bacteria; c__unidentified_Bacteria; o__Gemmatimonadales; f__Gemmatimonadaceae; g__; s__
OTU_931	k__Bacteria; p__Gemmatimonadota; c__S0134_terrestrial_group; o__; f__; g__; s__
OTU_3059	k__Bacteria; p__Planctomycetes; c__unidentified_Planctomycetes; o__Planctomycetales; f__Schlesneriaceae; g__Planctopirus; s__
OTU_757	k__Bacteria; p__Proteobacteria; c__Alphaproteobacteria; o__Sphingomonadales; f__Sphingomonadaceae
OTU_2416	k__Bacteria; p__Acidobacteriota; c__Holophagae; o__Subgroup_7; f__; g__; s__
OTU_916	k__Bacteria
OTU_16338	k__Bacteria; p__Proteobacteria; c__Alphaproteobacteria; o__Sphingomonadales; f__Sphingomonadaceae
OTU_2331	k__Bacteria; p__unidentified_Bacteria; c__unidentified_Bacteria; o__Gemmatales; f__Gemmataceae; g__; s__
OTU_1004	k__Bacteria; p__Acidobacteriota; c__Subgroup_25; o__; f__; g__; s__
OTU_2039	k__Bacteria; p__Acidobacteriota; c__Subgroup_22; o__; f__; g__; s__
OTU_16725	k__Bacteria; p__Acidobacteriota; c__Blastocatellia
OTU_12204	k__Bacteria; p__Proteobacteria; c__Alphaproteobacteria; o__Rhizobiales; f__Xanthobacteraceae
OTU_1063	k__Bacteria; p__Proteobacteria; c__Alphaproteobacteria; o__Rhizobiales; f__Xanthobacteraceae
OTU_1237	k__Bacteria; p__Planctomycetota; c__OM190; o__; f__; g__; s__
OTU_484	k__Bacteria; p__unidentified_Bacteria; c__Thermoleophilia; o__Gaiellales; f__; g__; s__
OTU_892	k__Bacteria
OTU_1420	k__Bacteria; p__Bacteroidota; c__Bacteroidia; o__Cytophagales; f__Hymenobacteraceae; g__Pontibacter
OTU_20968	k__Bacteria; p__Proteobacteria; c__Gammaproteobacteria; o__Burkholderiales; f__Oxalobacteraceae
OTU_20770	k__Bacteria; p__unidentified_Bacteria; c__Vicinamibacteria; o__Vicinamibacterales
OTU_13899	k__Bacteria; p__Latescibacterota; c__; o__; f__; g__; s__
OTU_1826	k__Bacteria; p__Proteobacteria; c__Gammaproteobacteria; o__Burkholderiales; f__A21b; g__; s__
OTU_2017	k__Bacteria; p__Planctomycetes; c__unidentified_Planctomycetes; o__Gemmatales; f__Gemmataceae; g__Gemmata; s__
OTU_2088	k__Bacteria
OTU_20571	k__Bacteria; p__Actinobacteriota; c__MB-A2-108; o__; f__; g__; s__
OTU_12049	k__Bacteria; p__Proteobacteria; c__Alphaproteobacteria; o__Rhizobiales; f__Devosiaceae; g__Devosia
OTU_3206	k__Bacteria; p__Myxococcota; c__Polyangia; o__VHS-B3-70; f__; g__; s__
OTU_21252	k__Bacteria
OTU_4708	k__Bacteria; p__unidentified_Bacteria; c__unidentified_Bacteria; o__Gemmatimonadales; f__Gemmatimonadaceae; g__; s__
OTU_15875	k__Bacteria; p__Verrucomicrobiota; c__Verrucomicrobiae; o__Pedosphaerales; f__Pedosphaeraceae
OTU_387	k__Bacteria
OTU_1644	k__Bacteria; p__Acidobacteriota; c__Acidobacteriae; o__Subgroup_12; f__; g__; s__
OTU_870	k__Bacteria; p__Proteobacteria; c__Alphaproteobacteria; o__Tistrellales; f__Geminicoccaceae; g__Candidatus_Alysiosphaera; s__
OTU_992	k__Bacteria; p__Chloroflexi; c__Chloroflexia; o__Chloroflexales; f__Herpetosiphonaceae; g__Herpetosiphon; s__
OTU_1309	k__Bacteria; p__Proteobacteria; c__Gammaproteobacteria
OTU_246	k__Bacteria; p__unidentified_Bacteria; c__Acidimicrobiia; o__Microtrichales
OTU_84	k__Bacteria
OTU_2681	k__Bacteria; p__Myxococcota; c__Polyangia; o__Haliangiales; f__Haliangiaceae; g__Haliangium; s__
OTU_11729	k__Bacteria
OTU_11927	k__Bacteria; p__Proteobacteria; c__Gammaproteobacteria; o__Xanthomonadales; f__Xanthomonadaceae; g__Lysobacter
OTU_15503	k__Bacteria; p__Proteobacteria; c__Gammaproteobacteria; o__Xanthomonadales; f__Xanthomonadaceae; g__Thermomonas
OTU_120	k__Bacteria; p__Bacteroidota; c__Bacteroidia; o__Cytophagales; f__Hymenobacteraceae; g__Adhaeribacter
OTU_3899	k__Bacteria; p__Planctomycetota; c__Phycisphaerae; o__Phycisphaerales; f__Phycisphaeraceae; g__AKYG587; s__
OTU_750	k__Bacteria; p__Sumerlaeota; c__Sumerlaeia; o__Sumerlaeales; f__Sumerlaeaceae; g__Sumerlaea; s__
OTU_14279	k__Bacteria; p__Verrucomicrobiota; c__Verrucomicrobiae; o__Verrucomicrobiales; f__Rubritaleaceae; g__Luteolibacter; s__
OTU_100	k__Bacteria; p__Acidobacteriota; c__Blastocatellia; o__Pyrinomonadales; f__Pyrinomonadaceae; g__RB41
OTU_16800	k__Bacteria; p__Planctomycetota; c__OM190; o__; f__; g__; s__
OTU_1108	k__Bacteria; p__Bacteroidota; c__Bacteroidia; o__Flavobacteriales; f__NS9_marine_group; g__; s__
OTU_1973	k__Bacteria; p__Acidobacteriota; c__Subgroup_22; o__; f__; g__; s__
OTU_15380	k__Bacteria; p__Verrucomicrobiota; c__Verrucomicrobiae; o__Pedosphaerales; f__Pedosphaeraceae
OTU_1223	k__Bacteria; p__Firmicutes; c__Bacilli; o__Paenibacillales; f__Paenibacillaceae; g__Cohnella
OTU_3074	k__Bacteria; p__Latescibacterota; c__; o__; f__; g__; s__
OTU_15191	k__Bacteria
OTU_1486	k__Bacteria; p__Chloroflexi; c__KD4-96; o__; f__; g__; s__
OTU_933	k__Bacteria; p__Myxococcota; c__Polyangia; o__Nannocystales; f__Nannocystaceae; g__Nannocystis; s__
OTU_982	k__Bacteria
OTU_976	k__Bacteria; p__unidentified_Bacteria; c__Chloroflexia; o__Chloroflexales; f__Roseiflexaceae; g__; s__
OTU_452	k__Bacteria; p__Chloroflexi; c__TK10; o__; f__; g__; s__
OTU_377	k__Bacteria
OTU_423	k__Bacteria; p__Firmicutes; c__Bacilli; o__Lactobacillales; f__Lactobacillaceae; g__Lactobacillus
OTU_1086	k__Bacteria; p__unidentified_Bacteria; c__Gammaproteobacteria; o__Burkholderiales; f__; g__; s__
OTU_9212	k__Bacteria; p__Proteobacteria; c__Alphaproteobacteria; o__Sphingomonadales; f__Sphingomonadaceae; g__Sphingomonas
OTU_769	k__Bacteria; p__Armatimonadota; c__Fimbriimonadia; o__Fimbriimonadales; f__Fimbriimonadaceae; g__; s__
OTU_14699	k__Bacteria; p__Acidobacteriota; c__Acidobacteriae; o__Bryobacterales; f__Bryobacteraceae; g__Bryobacter; s__
OTU_1588	k__Bacteria
OTU_772	k__Bacteria; p__Proteobacteria; c__Alphaproteobacteria; o__Rhizobiales
OTU_1445	k__Bacteria; p__Chloroflexi; c__Anaerolineae; o__RBG-13-54-9; f__; g__; s__
OTU_1273	k__Bacteria; p__Bacteroidota; c__Ignavibacteria; o__SJA-28; f__; g__; s__
OTU_1811	k__Bacteria; p__Bacteroidota; c__Bacteroidia; o__Chitinophagales; f__Chitinophagaceae; g__Chitinophaga
OTU_5885	k__Bacteria; p__Chloroflexi; c__Anaerolineae; o__RBG-13-54-9; f__; g__; s__
OTU_778	k__Bacteria; p__Planctomycetota; c__Phycisphaerae; o__Tepidisphaerales; f__WD2101_soil_group; g__; s__
OTU_2307	k__Bacteria; p__Planctomycetota; c__OM190; o__; f__; g__; s__
OTU_286	k__Bacteria; p__Acidobacteriota; c__Blastocatellia; o__Blastocatellales; f__Blastocatellaceae; g__Stenotrophobacter; s__
OTU_920	k__Bacteria; p__Verrucomicrobiota; c__Verrucomicrobiae; o__Pedosphaerales; f__Pedosphaeraceae; g__; s__
OTU_15043	k__Bacteria; p__Proteobacteria; c__Alphaproteobacteria; o__Sphingomonadales; f__Sphingomonadaceae; g__Sphingomonas
OTU_31	k__Bacteria; p__Acidobacteriota; c__Vicinamibacteria; o__Vicinamibacterales; f__Vicinamibacteraceae; g__; s__
OTU_12941	k__Bacteria
OTU_1820	k__Bacteria; p__unidentified_Bacteria; c__unidentified_Bacteria; o__Gemmatales; f__Gemmataceae; g__; s__
OTU_114	k__Bacteria; p__Acidobacteriota; c__Blastocatellia; o__Blastocatellales; f__Blastocatellaceae; g__Stenotrophobacter; s__
OTU_1150	k__Bacteria; p__Methylomirabilota; c__Methylomirabilia; o__Rokubacteriales; f__; g__; s__
OTU_1253	k__Bacteria; p__Actinobacteria; c__unidentified_Actinobacteria
OTU_2497	k__Bacteria; p__unidentified_Bacteria; c__unidentified_Bacteria; o__Gemmatimonadales; f__Gemmatimonadaceae; g__; s__
OTU_6902	k__Archaea; p__Thermoplasmatota; c__Thermoplasmata; o__Marine_Group_II; f__; g__; s__
OTU_1576	k__Bacteria; p__Myxococcota; c__Polyangia; o__Polyangiales; f__Polyangiaceae; g__Pajaroellobacter; s__
OTU_91	k__Bacteria; p__Proteobacteria; c__Gammaproteobacteria; o__Pseudomonadales; f__Pseudomonadaceae; g__Pseudomonas
OTU_707	k__Bacteria; p__Acidobacteriota; c__Vicinamibacteria; o__Vicinamibacterales; f__Vicinamibacteraceae; g__; s__
OTU_3215	k__Bacteria; p__Myxococcota; c__Polyangia; o__Polyangiales; f__Polyangiaceae
OTU_7839	k__Bacteria; p__Proteobacteria; c__Gammaproteobacteria; o__Burkholderiales; f__Nitrosomonadaceae; g__MND1; s__
OTU_122	k__Bacteria; p__unidentified_Bacteria; c__Vicinamibacteria; o__Vicinamibacterales; f__; g__; s__
OTU_11932	k__Bacteria
OTU_5072	k__Bacteria
OTU_1590	k__Bacteria; p__Acidobacteriota; c__Subgroup_22; o__; f__; g__; s__
OTU_299	k__Bacteria; p__; c__; o__; f__; g__; s__
OTU_2185	k__Bacteria; p__Verrucomicrobiota; c__Verrucomicrobiae; o__Chthoniobacterales; f__Chthoniobacteraceae; g__Candidatus_Udaeobacter; s__Verrucomicrobia_bacterium_OR-59
OTU_5635	k__Bacteria; p__unidentified_Bacteria; c__Vicinamibacteria; o__Vicinamibacterales; f__; g__; s__
OTU_17489	k__Bacteria; p__Proteobacteria; c__Gammaproteobacteria; o__Burkholderiales; f__Nitrosomonadaceae; g__MND1; s__
OTU_360	k__Bacteria; p__Planctomycetota; c__Phycisphaerae; o__Tepidisphaerales; f__WD2101_soil_group; g__; s__
OTU_1483	k__Bacteria; p__unidentified_Bacteria; c__Anaerolineae; o__Caldilineales; f__Caldilineaceae; g__; s__
OTU_1653	k__Bacteria; p__Elusimicrobiota; c__Lineage_IIa; o__; f__; g__; s__
OTU_10095	k__Bacteria; p__unidentified_Bacteria; c__Vicinamibacteria; o__Vicinamibacterales; f__Vicinamibacteraceae; g__; s__
OTU_11034	k__Bacteria
OTU_12663	k__Bacteria; p__Verrucomicrobiota; c__Verrucomicrobiae; o__Pedosphaerales; f__Pedosphaeraceae
OTU_17561	k__Bacteria
OTU_1860	k__Bacteria
OTU_5	k__Bacteria; p__Acidobacteriota; c__Blastocatellia; o__Pyrinomonadales; f__Pyrinomonadaceae; g__RB41; s__
OTU_13889	k__Bacteria; p__Acidobacteriota; c__Subgroup_5; o__; f__; g__; s__
OTU_1146	k__Bacteria; p__Acidobacteriota; c__Vicinamibacteria; o__Vicinamibacterales; f__Vicinamibacteraceae; g__; s__
OTU_115	k__Bacteria; p__Actinobacteria; c__unidentified_Actinobacteria; o__Pseudonocardiales; f__Pseudonocardiaceae; g__Lechevalieria; s__
OTU_784	k__Bacteria
OTU_18561	k__Bacteria; p__unidentified_Bacteria; c__Vicinamibacteria; o__Vicinamibacterales
OTU_1317	k__Bacteria; p__Actinobacteria; c__unidentified_Actinobacteria; o__Corynebacteriales; f__Nocardiaceae; g__Nocardia
OTU_679	k__Bacteria
OTU_1536	k__Bacteria; p__Planctomycetota; c__Phycisphaerae; o__Tepidisphaerales; f__WD2101_soil_group; g__; s__
OTU_1521	k__Bacteria; p__unidentified_Bacteria; c__Verrucomicrobiae; o__Verrucomicrobiales; f__Verrucomicrobiaceae; g__; s__
OTU_416	k__Bacteria; p__Gemmatimonadetes; c__unidentified_Gemmatimonadetes; o__Gemmatimonadales; f__Gemmatimonadaceae; g__Gemmatimonas; s__
OTU_1280	k__Bacteria; p__Bacteroidota; c__Bacteroidia; o__Chitinophagales; f__Chitinophagaceae; g__Taibaiella; s__Taibaiella_sp
OTU_1074	k__Bacteria; p__Acidobacteriota; c__Acidobacteriae; o__Subgroup_15; f__; g__; s__
OTU_2737	k__Bacteria; p__unidentified_Bacteria; c__unidentified_Bacteria; o__Gemmatales; f__Gemmataceae; g__; s__
OTU_123	k__Bacteria; p__Proteobacteria; c__Alphaproteobacteria; o__Azospirillales; f__Azospirillaceae; g__Skermanella; s__
OTU_7735	k__Bacteria; p__Proteobacteria; c__Alphaproteobacteria; o__Rhizobiales; f__Labraceae; g__Labrys; s__
OTU_5884	k__Bacteria; p__Acidobacteriota; c__Vicinamibacteria; o__Vicinamibacterales; f__Vicinamibacteraceae; g__; s__
OTU_15047	k__Bacteria; p__Bacteroidota; c__Bacteroidia; o__Cytophagales; f__Hymenobacteraceae; g__Adhaeribacter; s__
OTU_3520	k__Bacteria; p__unidentified_Bacteria; c__Polyangia; o__Polyangiales; f__Sandaracinaceae; g__; s__
OTU_1085	k__Bacteria
OTU_16726	k__Bacteria; p__Acidobacteriota; c__Holophagae; o__Subgroup_7; f__; g__; s__
OTU_5935	k__Bacteria
OTU_3045	k__Bacteria; p__Bdellovibrionota; c__Oligoflexia; o__0319-6G20; f__; g__; s__
OTU_1048	k__Bacteria; p__unidentified_Bacteria; c__Alphaproteobacteria
OTU_309	k__Bacteria; p__Cyanobacteria; c__Cyanobacteriia; o__Chloroplast; f__unidentified_Chloroplast; g__unidentified_Chloroplast; s__Cercis_gigantea
OTU_20487	k__Bacteria; p__Proteobacteria; c__Gammaproteobacteria; o__Burkholderiales; f__Nitrosomonadaceae; g__MND1; s__
OTU_439	k__Bacteria
OTU_828	k__Bacteria
OTU_593	k__Bacteria; p__Acidobacteriota; c__Blastocatellia; o__11-24; f__; g__; s__
OTU_13365	k__Bacteria; p__Acidobacteriota; c__Vicinamibacteria; o__Vicinamibacterales; f__Vicinamibacteraceae
OTU_546	k__Bacteria; p__Actinobacteria; c__unidentified_Actinobacteria; o__Micromonosporales; f__Micromonosporaceae; g__Virgisporangium; s__
OTU_1545	k__Bacteria; p__Gemmatimonadota; c__BD2-11_terrestrial_group; o__; f__; g__; s__
OTU_3866	k__Bacteria; p__Elusimicrobiota; c__Lineage_IIb; o__; f__; g__; s__
OTU_1672	k__Bacteria; p__Actinobacteriota; c__Thermoleophilia; o__Solirubrobacterales; f__67-14; g__; s__
OTU_12315	k__Bacteria; p__Actinobacteria; c__unidentified_Actinobacteria; o__Propionibacteriales; f__Nocardioidaceae; g__Marmoricola
OTU_1580	k__Bacteria; p__Chloroflexi; c__Anaerolineae; o__SBR1031
OTU_21340	k__Bacteria; p__Proteobacteria; c__Gammaproteobacteria; o__Burkholderiales; f__Nitrosomonadaceae; g__MND1
OTU_270	k__Bacteria; p__Methylomirabilota; c__Methylomirabilia; o__Rokubacteriales; f__; g__; s__
OTU_1978	k__Bacteria
OTU_18667	k__Bacteria; p__Proteobacteria; c__Gammaproteobacteria; o__CCD24; f__; g__; s__
OTU_11158	k__Bacteria; p__Firmicutes; c__Bacilli; o__Bacillales; f__Planococcaceae; g__Lysinibacillus
OTU_4252	k__Bacteria; p__Acidobacteriota; c__Holophagae; o__Subgroup_7; f__; g__; s__
OTU_8211	k__Bacteria
OTU_1827	k__Bacteria; p__Planctomycetota; c__Phycisphaerae; o__Phycisphaerales; f__Phycisphaeraceae; g__CL500-3; s__
OTU_20028	k__Bacteria; p__Actinobacteria; c__unidentified_Actinobacteria; o__Micromonosporales; f__Micromonosporaceae; g__Actinoplanes; s__Actinoplanes_derwentensis
OTU_3495	k__Bacteria; p__Acidobacteriota; c__AT-s3-28; o__; f__; g__; s__
OTU_1365	k__Bacteria; p__Bacteroidota; c__Bacteroidia; o__Sphingobacteriales; f__Sphingobacteriaceae; g__Sphingobacterium; s__Sphingobacterium_populi
OTU_1166	k__Bacteria; p__Actinobacteriota; c__Rubrobacteria; o__Rubrobacterales; f__Rubrobacteriaceae; g__Rubrobacter; s__
OTU_12542	k__Bacteria; p__Proteobacteria; c__Alphaproteobacteria; o__Dongiales; f__Dongiaceae; g__Dongia; s__
OTU_10977	k__Bacteria; p__Acidobacteriota; c__Holophagae; o__Subgroup_7; f__; g__; s__
OTU_8401	k__Bacteria; p__Acidobacteriota; c__Vicinamibacteria; o__Vicinamibacterales; f__Vicinamibacteraceae; g__; s__
OTU_637	k__Bacteria; p__Planctomycetota; c__Phycisphaerae; o__Tepidisphaerales; f__WD2101_soil_group; g__; s__
OTU_939	k__Bacteria
OTU_1183	k__Bacteria; p__Chloroflexi; c__TK10; o__; f__; g__; s__
OTU_162	k__Bacteria; p__Proteobacteria; c__Gammaproteobacteria; o__Pseudomonadales; f__Halomonadaceae; g__Halomonas
OTU_493	k__Bacteria; p__Gemmatimonadota; c__Longimicrobia; o__Longimicrobiales; f__Longimicrobiaceae; g__; s__
OTU_519	k__Bacteria; p__unidentified_Bacteria; c__Alphaproteobacteria; o__; f__; g__; s__
OTU_43	k__Bacteria; p__Methylomirabilota; c__Methylomirabilia; o__Rokubacteriales; f__; g__; s__
OTU_12561	k__Bacteria; p__Acidobacteriota; c__Blastocatellia; o__Blastocatellales; f__Blastocatellaceae; g__Stenotrophobacter; s__
OTU_205	k__Bacteria; p__Actinobacteriota; c__Acidimicrobiia; o__Microtrichales; f__Iamiaceae; g__Iamia; s__
OTU_17821	k__Bacteria; p__Latescibacteria; c__unidentified_Latescibacteria; o__Latescibacterales; f__Latescibacteraceae; g__; s__
OTU_12033	k__Bacteria; p__Myxococcota; c__Myxococcia; o__Myxococcales; f__Myxococcaceae; g__Cystobacter; s__Cystobacter_fuscus
OTU_485	k__Bacteria; p__Verrucomicrobiota; c__Verrucomicrobiae; o__Chthoniobacterales; f__Chthoniobacteraceae; g__Candidatus_Udaeobacter; s__
OTU_1944	k__Bacteria; p__Proteobacteria; c__Alphaproteobacteria; o__Azospirillales; f__Azospirillaceae; g__Skermanella; s__
OTU_9997	k__Bacteria; p__Planctomycetota; c__Pla4_lineage; o__; f__; g__; s__
OTU_2196	k__Bacteria; p__unidentified_Bacteria; c__unidentified_Bacteria; o__Pirellulales; f__Pirellulaceae; g__; s__
OTU_1135	k__Bacteria; p__Bacteroidota; c__Bacteroidia; o__Chitinophagales; f__Chitinophagaceae
OTU_25	k__Bacteria; p__Proteobacteria; c__Alphaproteobacteria; o__Sphingomonadales; f__Sphingomonadaceae; g__Sphingomonas
OTU_1257	k__Bacteria; p__Bacteroidota; c__Bacteroidia; o__Sphingobacteriales; f__AKYH767; g__; s__
OTU_1323	k__Bacteria; p__Methylomirabilota; c__Methylomirabilia; o__Rokubacteriales; f__; g__; s__
OTU_1469	k__Bacteria; p__Myxococcota; c__Polyangia; o__Polyangiales; f__Polyangiaceae; g__Polyangium; s__Polyangium_sp
OTU_254	k__Bacteria; p__Actinobacteria; c__unidentified_Actinobacteria; o__Propionibacteriales; f__Nocardioidaceae; g__Nocardioides
OTU_20668	k__Bacteria
OTU_2704	k__Bacteria; p__unidentified_Bacteria; c__unidentified_Bacteria; o__Gemmatales; f__Gemmataceae
OTU_17047	k__Bacteria; p__Bacteroidota; c__Bacteroidia; o__Chitinophagales; f__Chitinophagaceae
OTU_13468	k__Bacteria; p__Actinobacteria; c__unidentified_Actinobacteria; o__Pseudonocardiales; f__Pseudonocardiaceae; g__Crossiella; s__
OTU_18693	k__Bacteria; p__Acidobacteriota; c__Blastocatellia; o__Pyrinomonadales; f__Pyrinomonadaceae; g__RB41; s__
OTU_121	k__Bacteria
OTU_1249	k__Bacteria; p__Acidobacteriota; c__Subgroup_25; o__; f__; g__; s__
OTU_6654	k__Bacteria; p__Actinobacteriota; c__Thermoleophilia; o__Solirubrobacterales; f__67-14; g__; s__
OTU_17464	k__Bacteria; p__Acidobacteriota; c__Vicinamibacteria; o__Vicinamibacterales; f__Vicinamibacteraceae; g__; s__
OTU_3362	k__Bacteria; p__unidentified_Bacteria; c__Alphaproteobacteria; o__; f__; g__; s__
OTU_639	k__Bacteria
OTU_711	k__Bacteria; p__Chloroflexi; c__JG30-KF-CM66; o__; f__; g__; s__
OTU_15704	k__Bacteria; p__unidentified_Bacteria; c__Vicinamibacteria; o__Vicinamibacterales; f__; g__; s__
OTU_9293	k__Bacteria
OTU_188	k__Bacteria; p__unidentified_Bacteria; c__Thermoleophilia; o__Gaiellales; f__; g__; s__
OTU_1850	k__Bacteria; p__Latescibacterota; c__; o__; f__; g__; s__
OTU_14668	k__Bacteria; p__Actinobacteriota; c__Thermoleophilia; o__Solirubrobacterales; f__67-14; g__; s__
OTU_20465	k__Bacteria; p__Verrucomicrobiota; c__Verrucomicrobiae; o__Pedosphaerales; f__Pedosphaeraceae
OTU_612	k__Bacteria; p__Actinobacteriota; c__MB-A2-108; o__; f__; g__; s__
OTU_1057	k__Bacteria; p__unidentified_Bacteria; c__Gammaproteobacteria; o__Burkholderiales; f__Sutterellaceae
OTU_7784	k__Bacteria; p__Acidobacteriota; c__Thermoanaerobaculia; o__Thermoanaerobaculales; f__Thermoanaerobaculaceae; g__Subgroup_10; s__Acidobacteria_bacterium_WY67
OTU_5765	k__Bacteria; p__Acidobacteriota; c__Vicinamibacteria; o__Vicinamibacterales; f__Vicinamibacteraceae; g__; s__
OTU_14278	k__Bacteria; p__Proteobacteria; c__Gammaproteobacteria; o__Burkholderiales; f__Comamonadaceae
OTU_9735	k__Bacteria; p__Proteobacteria; c__Alphaproteobacteria; o__Sphingomonadales; f__Sphingomonadaceae; g__Sphingomonas
OTU_5926	k__Bacteria; p__Proteobacteria; c__Gammaproteobacteria; o__Diplorickettsiales; f__Diplorickettsiaceae; g__Aquicella; s__
OTU_2728	k__Bacteria; p__unidentified_Bacteria; c__Verrucomicrobiae; o__Verrucomicrobiales; f__Verrucomicrobiaceae; g__; s__
OTU_8772	k__Bacteria; p__Chloroflexi; c__Chloroflexia; o__Thermomicrobiales; f__JG30-KF-CM45
OTU_3122	k__Bacteria; p__unidentified_Bacteria; c__unidentified_Bacteria; o__Gemmatimonadales; f__Gemmatimonadaceae; g__; s__
OTU_1414	k__Bacteria; p__Bacteroidota; c__Bacteroidia; o__Sphingobacteriales; f__Sphingobacteriaceae
OTU_16591	k__Bacteria; p__Proteobacteria; c__Gammaproteobacteria; o__Xanthomonadales; f__Xanthomonadaceae; g__Arenimonas; s__Arenimonas_daejeonensis
OTU_2472	k__Bacteria; p__Bdellovibrionota; c__Bdellovibrionia; o__Bdellovibrionales; f__Bdellovibrionaceae; g__; s__
OTU_1554	k__Bacteria; p__Acidobacteriota; c__Vicinamibacteria; o__Subgroup_17; f__; g__; s__
OTU_440	k__Bacteria; p__Proteobacteria; c__Alphaproteobacteria; o__Reyranellales; f__Reyranellaceae; g__Reyranella
OTU_15948	k__Archaea; p__Crenarchaeota; c__Nitrososphaeria; o__Nitrososphaerales; f__Nitrososphaeraceae; g__Candidatus_Nitrocosmicus; s__
OTU_667	k__Bacteria; p__Planctomycetes; c__unidentified_Planctomycetes; o__Gemmatales; f__Gemmataceae; g__Zavarzinella
OTU_21240	k__Bacteria; p__Acidobacteriota; c__Vicinamibacteria; o__Vicinamibacterales; f__Vicinamibacteraceae
OTU_17059	k__Bacteria; p__Actinobacteriota; c__MB-A2-108; o__; f__; g__; s__
OTU_20402	k__Bacteria
OTU_1863	k__Bacteria; p__Chloroflexi; c__Chloroflexia; o__Thermomicrobiales; f__JG30-KF-CM45; g__; s__
OTU_197	k__Bacteria; p__Actinobacteria; c__unidentified_Actinobacteria; o__Pseudonocardiales; f__Pseudonocardiaceae; g__Pseudonocardia; s__
OTU_17851	k__Bacteria; p__Proteobacteria; c__Alphaproteobacteria; o__Sphingomonadales; f__Sphingomonadaceae; g__Sphingomonas
OTU_13702	k__Bacteria; p__Proteobacteria; c__Gammaproteobacteria; o__Xanthomonadales; f__Xanthomonadaceae
OTU_2035	k__Bacteria; p__unidentified_Bacteria; c__Acidimicrobiia; o__Microtrichales; f__Ilumatobacteraceae; g__; s__
OTU_4428	k__Bacteria; p__Verrucomicrobiota; c__Verrucomicrobiae; o__Verrucomicrobiales; f__Verrucomicrobiaceae; g__Roseimicrobium; s__
OTU_5067	k__Bacteria; p__Verrucomicrobiota; c__Verrucomicrobiae; o__UA11; f__; g__; s__
OTU_463	k__Bacteria; p__Planctomycetota; c__Phycisphaerae; o__Tepidisphaerales; f__WD2101_soil_group; g__; s__
OTU_4190	k__Bacteria; p__Actinobacteriota; c__Acidimicrobiia
OTU_12541	k__Bacteria; p__unidentified_Bacteria; c__Alphaproteobacteria; o__Azospirillales; f__; g__; s__
OTU_277	k__Bacteria; p__Nitrospirota; c__Nitrospira; o__Nitrospirales; f__Nitrospiraceae; g__; s__
OTU_1161	k__Bacteria; p__Proteobacteria; c__Alphaproteobacteria; o__Rhizobiales; f__KF-JG30-B3; g__; s__
OTU_1636	k__Bacteria; p__Planctomycetota; c__Phycisphaerae; o__Phycisphaerales; f__Phycisphaeraceae; g__AKYG587; s__
OTU_5378	k__Bacteria; p__unidentified_Bacteria; c__Vicinamibacteria; o__Vicinamibacterales; f__unidentified_Vicinamibacterales; g__unidentified_Vicinamibacterales; s__Acidobacteria_bacterium_SCN_69-37
OTU_1680	k__Bacteria; p__Proteobacteria; c__Gammaproteobacteria; o__Diplorickettsiales; f__Diplorickettsiaceae; g__Aquicella; s__
OTU_2675	k__Bacteria; p__unidentified_Bacteria; c__Babeliae; o__Babeliales; f__Vermiphilaceae; g__; s__
OTU_1031	k__Bacteria
OTU_5250	k__Bacteria; p__Actinobacteriota; c__Acidimicrobiia; o__IMCC26256; f__; g__; s__
OTU_2584	k__Bacteria
OTU_1061	k__Bacteria
OTU_314	k__Bacteria; p__Acidobacteriota; c__Acidobacteriae
OTU_15550	k__Bacteria; p__Actinobacteriota; c__MB-A2-108; o__; f__; g__; s__
OTU_1754	k__Bacteria; p__unidentified_Bacteria; c__Polyangia; o__Polyangiales; f__Polyangiaceae; g__; s__
OTU_935	k__Bacteria; p__unidentified_Bacteria; c__Acidimicrobiia; o__; f__; g__; s__
OTU_975	k__Bacteria; p__unidentified_Bacteria; c__unidentified_Bacteria; o__Pirellulales; f__Pirellulaceae; g__; s__
OTU_2329	k__Bacteria; p__unidentified_Bacteria; c__unidentified_Bacteria; o__Planctomycetales; f__; g__; s__
OTU_922	k__Bacteria
OTU_1632	k__Bacteria; p__Planctomycetota; c__Phycisphaerae; o__Tepidisphaerales; f__WD2101_soil_group; g__; s__
OTU_13871	k__Bacteria; p__Verrucomicrobiota; c__Verrucomicrobiae; o__Pedosphaerales; f__Pedosphaeraceae
OTU_5618	k__Bacteria; p__Proteobacteria; c__Gammaproteobacteria; o__Xanthomonadales; f__Rhodanobacteraceae; g__Tahibacter; s__
OTU_18307	k__Bacteria; p__Actinobacteriota; c__Thermoleophilia; o__Solirubrobacterales
OTU_12078	k__Bacteria; p__Acidobacteriota; c__Blastocatellia; o__Blastocatellales; f__Blastocatellaceae; g__OLB17; s__
OTU_14513	k__Bacteria; p__Planctomycetes; c__unidentified_Planctomycetes; o__Pirellulales; f__Pirellulaceae; g__Pirellula; s__
OTU_4520	k__Bacteria; p__Acidobacteriota; c__Blastocatellia; o__Pyrinomonadales; f__Pyrinomonadaceae; g__RB41; s__
OTU_411	k__Bacteria; p__Actinobacteriota; c__Thermoleophilia; o__Solirubrobacterales
OTU_228	k__Bacteria; p__Actinobacteriota; c__Thermoleophilia; o__Solirubrobacterales
OTU_2058	k__Bacteria; p__Myxococcota; c__Polyangia; o__Haliangiales; f__Haliangiaceae; g__Haliangium; s__
OTU_18630	k__Bacteria; p__Planctomycetes; c__unidentified_Planctomycetes; o__Pirellulales; f__Pirellulaceae; g__Pir4_lineage
OTU_13005	k__Bacteria; p__Proteobacteria; c__Gammaproteobacteria; o__Steroidobacterales; f__Steroidobacteraceae; g__Steroidobacter; s__
OTU_551	k__Bacteria; p__Planctomycetota; c__Phycisphaerae; o__mle1-8; f__; g__; s__
OTU_489	k__Bacteria; p__Planctomycetes; c__unidentified_Planctomycetes; o__Gemmatales; f__Gemmataceae; g__Gemmata; s__
OTU_295	k__Bacteria
OTU_163	k__Bacteria; p__Proteobacteria; c__Alphaproteobacteria; o__Caulobacterales; f__Hyphomonadaceae; g__Hirschia; s__
OTU_1005	k__Bacteria
OTU_1344	k__Bacteria; p__Nitrospirota; c__Nitrospira; o__Nitrospirales; f__Nitrospiraceae; g__; s__
OTU_321	k__Bacteria; p__unidentified_Bacteria; c__unidentified_Bacteria; o__Gemmatimonadales; f__Gemmatimonadaceae; g__; s__
OTU_1806	k__Bacteria; p__unidentified_Bacteria; c__Thermoleophilia; o__Gaiellales; f__; g__; s__
OTU_1401	k__Bacteria; p__Kapabacteria; c__unidentified_Kapabacteria; o__Kapabacteriales; f__; g__; s__
OTU_1126	k__Bacteria; p__Myxococcota; c__Polyangia; o__Polyangiales; f__Polyangiaceae; g__Pajaroellobacter; s__
OTU_1129	k__Bacteria; p__Proteobacteria; c__Gammaproteobacteria; o__Burkholderiales; f__Nitrosomonadaceae; g__MND1; s__
OTU_1529	k__Bacteria; p__unidentified_Bacteria; c__Thermoleophilia; o__Gaiellales; f__; g__; s__
OTU_803	k__Bacteria; p__unidentified_Bacteria; c__unidentified_Bacteria; o__Micromonosporales; f__Micromonosporaceae; g__; s__
OTU_685	k__Bacteria; p__Acidobacteriota; c__Thermoanaerobaculia; o__Thermoanaerobaculales; f__Thermoanaerobaculaceae; g__Subgroup_10; s__
OTU_7106	k__Bacteria; p__unidentified_Bacteria; c__unidentified_Bacteria; o__Pirellulales; f__Pirellulaceae; g__; s__
OTU_813	k__Bacteria; p__Chloroflexi; c__Chloroflexia; o__Kallotenuales; f__AKIW781; g__; s__
OTU_169	k__Bacteria
OTU_6401	k__Bacteria; p__Planctomycetota; c__Phycisphaerae; o__Phycisphaerales; f__Phycisphaeraceae; g__AKYG587; s__
OTU_3701	k__Bacteria; p__Bacteroidota; c__Bacteroidia; o__Cytophagales; f__Microscillaceae; g__Ohtaekwangia
OTU_15539	k__Bacteria; p__unidentified_Bacteria; c__Thermoleophilia; o__; f__; g__; s__
OTU_5051	k__Bacteria; p__unidentified_Bacteria; c__Gammaproteobacteria; o__Salinisphaerales; f__Solimonadaceae; g__; s__
OTU_2747	k__Bacteria; p__Actinobacteriota; c__Thermoleophilia; o__Solirubrobacterales; f__Solirubrobacteraceae; g__Solirubrobacter
OTU_2261	k__Bacteria
OTU_38	k__Bacteria; p__Proteobacteria; c__Alphaproteobacteria; o__Sphingomonadales; f__Sphingomonadaceae; g__Sphingomonas
OTU_244	k__Bacteria; p__Acidobacteriota; c__Holophagae; o__Subgroup_7; f__; g__; s__
OTU_600	k__Bacteria; p__Planctomycetota; c__Phycisphaerae; o__Tepidisphaerales; f__WD2101_soil_group; g__; s__
OTU_143	k__Bacteria; p__Bacteroidota; c__Bacteroidia; o__Cytophagales; f__Hymenobacteraceae; g__Adhaeribacter; s__
OTU_109	k__Bacteria; p__Gemmatimonadetes; c__unidentified_Gemmatimonadetes; o__Gemmatimonadales; f__Gemmatimonadaceae; g__Gemmatimonas; s__
OTU_2241	k__Bacteria; p__Proteobacteria; c__Gammaproteobacteria; o__Salinisphaerales; f__Solimonadaceae; g__Panacagrimonas; s__
OTU_674	k__Bacteria; p__Proteobacteria; c__Gammaproteobacteria; o__Xanthomonadales; f__Rhodanobacteraceae
OTU_997	k__Bacteria; p__Proteobacteria; c__Alphaproteobacteria; o__Acetobacterales; f__Acetobacteraceae
OTU_795	k__Bacteria; p__Actinobacteriota; c__Acidimicrobiia; o__IMCC26256; f__; g__; s__
OTU_12803	k__Bacteria; p__unidentified_Bacteria; c__Gammaproteobacteria; o__Pseudomonadales; f__Moraxellaceae
OTU_1336	k__Bacteria
OTU_10213	k__Bacteria; p__Actinobacteria; c__unidentified_Actinobacteria; o__Propionibacteriales; f__Nocardioidaceae; g__Nocardioides
OTU_333	k__Bacteria; p__unidentified_Bacteria; c__Thermoleophilia; o__Gaiellales; f__; g__; s__
OTU_3370	k__Bacteria; p__unidentified_Bacteria; c__Polyangia; o__Polyangiales; f__Polyangiaceae; g__; s__
OTU_1062	k__Bacteria; p__Acidobacteriota; c__Acidobacteriae; o__PAUC26f; f__; g__; s__
OTU_15774	k__Bacteria; p__Bacteroidota; c__Bacteroidia; o__Cytophagales; f__Microscillaceae; g__Ohtaekwangia; s__
OTU_1195	k__Bacteria; p__Planctomycetota; c__OM190; o__; f__; g__; s__
OTU_3017	k__Bacteria; p__WS2; c__; o__; f__; g__; s__
OTU_869	k__Bacteria; p__Actinobacteriota; c__Acidimicrobiia; o__Microtrichales; f__Ilumatobacteraceae; g__Ilumatobacter; s__
OTU_1311	k__Bacteria; p__Chloroflexi; c__Anaerolineae; o__RBG-13-54-9; f__; g__; s__
OTU_2548	k__Bacteria; p__SAR324_clade(Marine_group_B); c__unidentified_SAR324_clade(Marine_group_B); o__unidentified_SAR324_clade(Marine_group_B); f__unidentified_SAR324_clade(Marine_group_B); g__unidentified_SAR324_clade(Marine_group_B); s\_\_bacterium\_enrichment\_culture\_clone\_B30
OTU_16928	k__Bacteria
OTU_1650	k__Bacteria; p__Gemmatimonadota; c__Longimicrobia; o__Longimicrobiales; f__Longimicrobiaceae; g__; s__
OTU_17896	k__Bacteria; p__Bacteroidota; c__Bacteroidia; o__Chitinophagales; f__Chitinophagaceae
OTU_6735	k__Bacteria; p__Actinobacteriota; c__Thermoleophilia; o__Solirubrobacterales
OTU_185	k__Bacteria; p__Proteobacteria; c__Alphaproteobacteria; o__Rhizobiales; f__Methyloligellaceae; g__; s__
OTU_4016	k__Bacteria; p__Chloroflexi; c__KD4-96; o__; f__; g__; s__
OTU_12523	k__Bacteria; p__Proteobacteria; c__Alphaproteobacteria; o__Sphingomonadales; f__Sphingomonadaceae
OTU_3753	k__Bacteria; p__GAL15; c__; o__; f__; g__; s__
OTU_17114	k__Bacteria; p__Bacteroidota; c__Bacteroidia; o__Cytophagales; f__Hymenobacteraceae; g__Adhaeribacter; s__
OTU_2222	k__Bacteria; p__Chloroflexi; c__OLB14; o__; f__; g__; s__
OTU_204	k__Bacteria; p__unidentified_Bacteria; c__unidentified_Bacteria; o__Gemmatimonadales; f__Gemmatimonadaceae; g__unidentified_Gemmatimonadaceae; s__Gemmatimonadetes_bacterium_LX87
OTU_17982	k__Bacteria; p__unidentified_Bacteria; c__Vicinamibacteria; o__Vicinamibacterales; f__; g__; s__
OTU_4391	k__Bacteria; p__Proteobacteria; c__Gammaproteobacteria; o__Burkholderiales; f__Oxalobacteraceae
OTU_5257	k__Bacteria; p__Planctomycetota; c__Phycisphaerae; o__Phycisphaerales; f__Phycisphaeraceae; g__SM1A02; s__
OTU_451	k__Bacteria; p__Proteobacteria; c__Alphaproteobacteria; o__Sphingomonadales; f__Sphingomonadaceae; g__Sphingoaurantiacus; s__
OTU_10347	k__Bacteria; p__Proteobacteria; c__Gammaproteobacteria; o__Burkholderiales; f__Oxalobacteraceae
OTU_3849	k__Bacteria; p__unidentified_Bacteria; c__Gammaproteobacteria; o__Diplorickettsiales; f__Diplorickettsiaceae
OTU_353	k__Bacteria; p__Chloroflexi; c__TK10; o__; f__; g__; s__
OTU_5696	k__Bacteria; p__Proteobacteria; c__Gammaproteobacteria; o__Diplorickettsiales; f__Diplorickettsiaceae; g__Aquicella
OTU_18671	k__Bacteria; p__Proteobacteria; c__Alphaproteobacteria; o__Sphingomonadales; f__Sphingomonadaceae; g__Sphingomonas
OTU_513	k__Bacteria
OTU_13291	k__Bacteria; p__unidentified_Bacteria; c__Polyangia; o__Polyangiales; f__Polyangiaceae; g__; s__
OTU_66	k__Bacteria; p__Bacteroidota; c__Bacteroidia; o__Chitinophagales; f__Chitinophagaceae
OTU_2183	k__Bacteria; p__Acidobacteriota; c__Holophagae; o__Subgroup_7; f__; g__; s__
OTU_13172	k__Bacteria; p__Actinobacteriota; c__Thermoleophilia; o__Solirubrobacterales; f__Solirubrobacteraceae; g__Solirubrobacter; s__
OTU_2648	k__Bacteria; p__Acidobacteriota; c__Subgroup_5; o__; f__; g__; s__
OTU_1746	k__Bacteria; p__Chloroflexi; c__Anaerolineae; o__SBR1031; f__A4b; g__; s__
OTU_2817	k__Bacteria; p__Myxococcota; c__Polyangia; o__mle1-27; f__; g__; s__
OTU_1100	k__Bacteria; p__Actinobacteriota; c__Acidimicrobiia; o__IMCC26256; f__; g__; s__
OTU_14686	k__Bacteria; p__Bdellovibrionota; c__Bdellovibrionia; o__Bdellovibrionales; f__Bdellovibrionaceae; g__; s__
OTU_1866	k__Bacteria
OTU_8436	k__Bacteria; p__Acidobacteriota; c__Vicinamibacteria; o__Vicinamibacterales; f__Vicinamibacteraceae; g__; s__
OTU_1058	k__Bacteria; p__Acidobacteriota; c__Subgroup_22; o__; f__; g__; s__
OTU_14073	k__Bacteria
OTU_1407	k__Bacteria; p__Bdellovibrionota; c__Bdellovibrionia; o__Bdellovibrionales; f__Bdellovibrionaceae; g__; s__
OTU_4303	k__Bacteria; p__Myxococcota; c__Polyangia; o__Polyangiales; f__BIrii41; g__; s__
OTU_255	k__Bacteria; p__unidentified_Bacteria; c__Bacteroidia; o__Cytophagales; f__Microscillaceae; g__; s__
OTU_3060	k__Bacteria; p__Acidobacteriota; c__Vicinamibacteria; o__Vicinamibacterales; f__Vicinamibacteraceae; g__; s__
OTU_413	k__Bacteria; p__Bacteroidota; c__Bacteroidia; o__Cytophagales; f__Microscillaceae; g__Ohtaekwangia
OTU_415	k__Bacteria; p__Planctomycetota; c__Phycisphaerae; o__Tepidisphaerales; f__WD2101_soil_group; g__; s__
OTU_2024	k__Bacteria; p__Proteobacteria; c__Alphaproteobacteria; o__Rhizobiales; f__Beijerinckiaceae; g__Methylobacterium-Methylorubrum; s__Methylorubrum_extorquens
OTU_2018	k__Bacteria; p__Methylomirabilota; c__Methylomirabilia; o__Rokubacteriales; f__; g__; s__
OTU_15654	k__Bacteria; p__Acidobacteriota; c__Acidobacteriae; o__Bryobacterales; f__Bryobacteraceae; g__Bryobacter; s__
OTU_19913	k__Bacteria
OTU_745	k__Bacteria; p__Planctomycetota; c__OM190; o__; f__; g__; s__
OTU_2940	k__Bacteria; p__Elusimicrobiota; c__Lineage_IIa; o__; f__; g__; s__
OTU_17866	k__Bacteria; p__unidentified_Bacteria; c__Vicinamibacteria; o__Vicinamibacterales; f__; g__; s__
OTU_464	k__Bacteria; p__unidentified_Bacteria; c__unidentified_Bacteria; o__Gemmatimonadales; f__Gemmatimonadaceae; g__; s__
OTU_3997	k__Bacteria; p__unidentified_Bacteria; c__Gammaproteobacteria; o__Diplorickettsiales; f__Diplorickettsiaceae; g__; s__
OTU_3686	k__Bacteria; p__Planctomycetota; c__Phycisphaerae; o__Tepidisphaerales; f__WD2101_soil_group; g__; s__
OTU_8784	k__Bacteria; p__unidentified_Bacteria; c__Vicinamibacteria; o__Vicinamibacterales; f__; g__; s__
OTU_5308	k__Bacteria; p__Acidobacteriota; c__Vicinamibacteria; o__Subgroup_17; f__; g__; s__
OTU_2510	k__Bacteria; p__unidentified_Bacteria; c__Alphaproteobacteria; o__Rhodospirillales; f__Rhodospirillaceae; g__; s__
OTU_661	k__Bacteria; p__Myxococcota; c__Polyangia; o__Polyangiales; f__BIrii41; g__; s__
OTU_6860	k__Bacteria; p__Bacteroidota; c__Bacteroidia; o__Chitinophagales; f__Chitinophagaceae
OTU_2161	k__Bacteria; p__unidentified_Bacteria; c__Acidobacteriae; o__Acidobacteriales
OTU_1924	k__Bacteria; p__Acidobacteriota; c__Thermoanaerobaculia; o__Thermoanaerobaculales; f__Thermoanaerobaculaceae; g__Subgroup_10
OTU_928	k__Bacteria; p__unidentified_Bacteria; c__unidentified_Bacteria; o__Gemmatimonadales; f__Gemmatimonadaceae; g__; s__
OTU_617	k__Bacteria; p__Acidobacteriota; c__Blastocatellia; o__11-24; f__; g__; s__
OTU_4001	k__Bacteria; p__unidentified_Bacteria; c__unidentified_Bacteria; o__Planctomycetales; f__; g__; s__
OTU_9676	k__Bacteria; p__Myxococcota; c__Polyangia; o__Polyangiales; f__Polyangiaceae; g__Pajaroellobacter; s__
OTU_1241	k__Bacteria
OTU_7434	k__Bacteria; p__Acidobacteriota; c__Blastocatellia; o__11-24; f__; g__; s__
OTU_1967	k__Bacteria
OTU_20946	k__Bacteria; p__Proteobacteria; c__Gammaproteobacteria; o__Burkholderiales; f__A21b; g__; s__
OTU_12342	k__Bacteria; p__unidentified_Bacteria; c__Vicinamibacteria; o__Vicinamibacterales
OTU_719	k__Bacteria; p__WS2; c__; o__; f__; g__; s__
OTU_6817	k__Bacteria; p__Myxococcota; c__Polyangia; o__Haliangiales; f__Haliangiaceae; g__Haliangium; s__
OTU_272	k__Bacteria; p__unidentified_Bacteria; c__Vicinamibacteria; o__Vicinamibacterales
OTU_46	k__Bacteria; p__Proteobacteria; c__Gammaproteobacteria; o__Burkholderiales; f__Nitrosomonadaceae; g__MND1; s__
OTU_4775	k__Bacteria; p__Bdellovibrionota; c__Bdellovibrionia; o__Bacteriovoracales; f__Bacteriovoracaceae; g__Peredibacter; s__
[truncated: 1,922 more rows]

## Sheet: Supplementary Table S2
OTU_2640	k__Fungi; p__Mortierellomycota; c__Mortierellomycetes; o__Mortierellales; f__Mortierellaceae; g__Mortierella; s__Mortierella_sp
OTU_47	k__Fungi; p__Ascomycota; c__Sordariomycetes; o__Hypocreales; f__Nectriaceae; g__Fusarium; s__Fusarium_solani
OTU_511	k__Fungi; p__Basidiomycota; c__Tremellomycetes; o__Filobasidiales; f__Filobasidiaceae; g__Filobasidium; s__Filobasidium_sp
OTU_516	k__Fungi; p__Ascomycota; c__Dothideomycetes; o__Dothideomycetes_ord_Incertae_sedis; f__Eremomycetaceae; g__unidentified; s__Eremomycetaceae_sp
OTU_265	k__Fungi; p__; c__; o__; f__; g__; s__
OTU_538	k__Fungi; p__Ascomycota; c__Leotiomycetes; o__Helotiales; f__Helotiaceae; g__Tetracladium; s__Tetracladium_sp
OTU_226	k__Fungi; p__; c__; o__; f__; g__; s__
OTU_6912	k__Fungi; p__Ascomycota; c__Sordariomycetes; o__Hypocreales; f__Nectriaceae; g__Fusarium; s__Fusarium_sp
OTU_326	k__Fungi; p__Ascomycota; c__Sordariomycetes; o__Trichosphaeriales; f__Trichosphaeriaceae; g__Nigrospora; s__Nigrospora_sp
OTU_4123	k__Fungi; p__Mortierellomycota; c__Mortierellomycetes; o__Mortierellales; f__Mortierellaceae; g__Mortierella; s__Mortierella_sp
OTU_3300	k__Fungi; p__Basidiomycota; c__Agaricomycetes; o__Agaricales; f__Psathyrellaceae; g__Coprinopsis; s__Coprinopsis_verticillata
OTU_209	k__Fungi; p__Ascomycota; c__Eurotiomycetes; o__Onygenales; f__Gymnoascaceae; g__Gymnoascus; s__Gymnoascus_sp
OTU_340	k__Fungi; p__Ascomycota; c__Sordariomycetes; o__unidentified_Sordariomycetes_sp; f__unidentified_Sordariomycetes_sp; g__unidentified_Sordariomycetes_sp; s__Sordariomycetes_sp
OTU_1598	k__Fungi; p__Ascomycota; c__Sordariomycetes; o__Hypocreales; f__Nectriaceae; g__Fusarium; s__Fusarium_solani
OTU_140	k__Fungi; p__; c__; o__; f__; g__; s__
OTU_298	k__Fungi; p__; c__; o__; f__; g__; s__
OTU_4860	k__Fungi; p__; c__; o__; f__; g__; s__
OTU_1466	k__Fungi; p__; c__; o__; f__; g__; s__
OTU_325	k__Fungi; p__Zoopagomycota; c__Zoopagomycetes; o__Zoopagales; f__Piptocephalidaceae; g__Syncephalis; s__Syncephalis_sp
OTU_4894	k__Fungi; p__Mortierellomycota; c__Mortierellomycetes; o__Mortierellales; f__Mortierellaceae; g__Mortierella; s__Mortierella_sp
OTU_2504	k__Fungi; p__; c__; o__; f__; g__; s__
OTU_548	k__Fungi; p__Ascomycota; c__Dothideomycetes; o__Capnodiales; f__Cladosporiaceae; g__Cladosporium; s__Cladosporium_sphaerospermum
OTU_37	k__Fungi; p__Mortierellomycota; c__Mortierellomycetes; o__Mortierellales; f__Mortierellaceae; g__Mortierella; s__Mortierella_sp
OTU_735	k__Fungi; p__; c__; o__; f__; g__; s__
OTU_377	k__Fungi; p__Ascomycota; c__Sordariomycetes; o__Diaporthales; f__Diaporthaceae; g__Diaporthe; s__Diaporthe_sp
OTU_162	k__Fungi; p__Ascomycota; c__Sordariomycetes; o__Glomerellales; f__Glomerellaceae; g__Colletotrichum; s__Colletotrichum_coccodes
OTU_92	k__Fungi; p__Ascomycota; c__Sordariomycetes; o__Sordariales; f__Chaetomiaceae; g__Chaetomium; s__Chaetomium_perlucidum
OTU_491	k__Fungi; p__Ascomycota; c__Dothideomycetes; o__Capnodiales; f__Teratosphaeriaceae; g__Pseudoteratosphaeria; s__Pseudoteratosphaeria_ohnowa
OTU_214	k__Fungi; p__Ascomycota; c__Dothideomycetes; o__unidentified_Dothideomycetes_sp; f__unidentified_Dothideomycetes_sp; g__unidentified_Dothideomycetes_sp; s__Dothideomycetes_sp
OTU_105	k__Fungi; p__Chytridiomycota; c__; o__; f__; g__; s__
OTU_3792	k__Fungi; p__Ascomycota; c__Sordariomycetes; o__Hypocreales; f__Nectriaceae; g__Fusarium; s__Fusarium_solani
OTU_206	k__Fungi; p__Ascomycota; c__Dothideomycetes; o__Myriangiales; f__Elsinoaceae; g__Elsinoe; s__Elsinoe_ichnocarpi
OTU_1253	k__Fungi; p__Ascomycota; c__Dothideomycetes; o__Tubeufiales; f__Tubeufiaceae; g__Titaea; s__Titaea_maxilliformis
OTU_277	k__Fungi; p__Chytridiomycota; c__Rhizophydiomycetes; o__Rhizophydiales; f__Rhizophydiaceae; g__Rhizophydium; s__Rhizophydium_collapsum
OTU_59	k__Fungi; p__Ascomycota; c__Dothideomycetes; o__Capnodiales; f__Mycosphaerellaceae; g__Cercospora; s__Cercospora_sp
OTU_3688	k__Fungi; p__; c__; o__; f__; g__; s__
OTU_6934	k__Fungi; p__Ascomycota; c__Dothideomycetes; o__Pleosporales; f__Didymellaceae; g__Phoma; s__Phoma_sp
OTU_46	k__Fungi; p__Ascomycota; c__Sordariomycetes; o__Hypocreales; f__Clavicipitaceae; g__Metarhizium; s__Metarhizium_anisopliae
OTU_245	k__Fungi; p__Chytridiomycota; c__Spizellomycetes; o__Spizellomycetales; f__unidentified_Spizellomycetales_sp; g__unidentified_Spizellomycetales_sp; s__Spizellomycetales_sp
OTU_3033	k__Fungi; p__Ascomycota; c__Dothideomycetes; o__Pleosporales; f__Melanommataceae; g__Beverwykella; s__Beverwykella_pulmonaria
OTU_5276	k__Fungi; p__Ascomycota; c__Leotiomycetes; o__Erysiphales; f__Erysiphaceae; g__Microidium; s__Microidium_phyllanthi
OTU_39	k__Fungi; p__; c__; o__; f__; g__; s__
OTU_5832	k__Fungi; p__Ascomycota; c__Sordariomycetes; o__Hypocreales; f__Nectriaceae; g__Gibberella; s__Gibberella_intricans
OTU_207	k__Fungi; p__Ascomycota; c__Sordariomycetes; o__Hypocreales; f__Cordycipitaceae; g__Beauveria; s__Beauveria_bassiana
OTU_145	k__Fungi; p__Ascomycota; c__Dothideomycetes; o__Pleosporales; f__Didymellaceae; g__Epicoccum; s__Epicoccum_sp
OTU_6229	k__Fungi; p__Ascomycota; c__Sordariomycetes; o__Hypocreales; f__Nectriaceae; g__Fusarium; s__Fusarium_redolens
OTU_217	k__Fungi; p__Chytridiomycota; c__Spizellomycetes; o__Spizellomycetales; f__Powellomycetaceae; g__Powellomyces; s__Powellomyces_sp
OTU_166	k__Fungi; p__Ascomycota; c__Dothideomycetes; o__Pleosporales; f__Phaeosphaeriaceae; g__Wojnowiciella; s__Wojnowiciella_dactylidis
OTU_86	k__Fungi; p__; c__; o__; f__; g__; s__
OTU_6664	k__Fungi; p__Ascomycota; c__Sordariomycetes; o__Hypocreales; f__Nectriaceae; g__Fusarium; s__Fusarium_proliferatum
OTU_254	k__Fungi; p__Ascomycota; c__Sordariomycetes; o__Microascales; f__Microascaceae; g__Cephalotrichum; s__Cephalotrichum_sp
OTU_31	k__Fungi; p__; c__; o__; f__; g__; s__
OTU_322	k__Fungi; p__Mortierellomycota; c__Mortierellomycetes; o__Mortierellales; f__Mortierellaceae; g__Mortierella; s__Mortierella_sp
OTU_666	k__Fungi; p__Ascomycota; c__unidentified_Ascomycota_sp; o__unidentified_Ascomycota_sp; f__unidentified_Ascomycota_sp; g__unidentified_Ascomycota_sp; s__Ascomycota_sp
OTU_404	k__Fungi; p__Ascomycota; c__Sordariomycetes; o__Hypocreales; f__Nectriaceae; g__Cosmospora; s__Cosmospora_viridescens
OTU_122	k__Fungi; p__; c__; o__; f__; g__; s__
OTU_121	k__Fungi; p__; c__; o__; f__; g__; s__
OTU_2279	k__Fungi; p__Glomeromycota; c__Glomeromycetes; o__Glomerales; f__Glomeraceae; g__unidentified; s__Glomeraceae_sp
OTU_116	k__Fungi; p__Ascomycota; c__Sordariomycetes; o__Hypocreales; f__Hypocreaceae; g__Trichoderma; s__Trichoderma_rossicum
OTU_391	k__Fungi; p__Ascomycota; c__Dothideomycetes; o__Myriangiales; f__Elsinoaceae; g__unidentified; s__Elsinoaceae_sp
OTU_7	k__Fungi; p__Ascomycota; c__Sordariomycetes; o__Hypocreales; f__Nectriaceae; g__Rodentomyces; s__Rodentomyces_sp
OTU_128	k__Fungi; p__Chytridiomycota; c__; o__; f__; g__; s__
OTU_11	k__Fungi; p__; c__; o__; f__; g__; s__
OTU_657	k__Fungi; p__Ascomycota; c__Dothideomycetes; o__Pleosporales; f__Sporormiaceae; g__Preussia; s__Preussia_sp
OTU_233	k__Fungi; p__; c__; o__; f__; g__; s__
OTU_1396	k__Fungi; p__Mortierellomycota; c__Mortierellomycetes; o__Mortierellales; f__Mortierellaceae; g__Mortierella; s__Mortierella_sp
OTU_525	k__Fungi; p__Ascomycota; c__Sordariomycetes; o__Diaporthales; f__Diaporthaceae; g__Diaporthe; s__Diaporthe_sp
OTU_269	k__Fungi; p__Ascomycota; c__Sordariomycetes; o__Hypocreales; f__Bionectriaceae; g__Nectriopsis; s__Nectriopsis_sp
OTU_4994	k__Fungi; p__Ascomycota; c__Sordariomycetes; o__Hypocreales; f__Nectriaceae; g__Fusarium; s__Fusarium_redolens
OTU_1659	k__Fungi; p__Ascomycota; c__Sordariomycetes; o__Hypocreales; f__Ophiocordycipitaceae; g__Hirsutella; s__Hirsutella_rhossiliensis
OTU_5263	k__Fungi; p__Ascomycota; c__Dothideomycetes; o__Capnodiales; f__Cladosporiaceae; g__Cladosporium; s__Cladosporium_sp
OTU_2196	k__Fungi; p__; c__; o__; f__; g__; s__
OTU_126	k__Fungi; p__; c__; o__; f__; g__; s__
OTU_1473	k__Fungi; p__Ascomycota; c__Dothideomycetes; o__Dothideomycetes_ord_Incertae_sedis; f__Dothideomycetes_fam_Incertae_sedis; g__Radulidium; s__Radulidium_epichloes
OTU_97	k__Fungi; p__Ascomycota; c__Dothideomycetes; o__Capnodiales; f__Mycosphaerellaceae; g__Paramycosphaerella; s__Paramycosphaerella_gleicheniae
OTU_29	k__Fungi; p__Olpidiomycota; c__Olpidiomycetes; o__Olpidiales; f__Olpidiaceae; g__Olpidium; s__Olpidium_sp
OTU_170	k__Fungi; p__Ascomycota; c__Sordariomycetes; o__Sordariales; f__Chaetomiaceae; g__Chaetomium; s__Chaetomium_perlucidum
OTU_6627	k__Fungi; p__Ascomycota; c__Sordariomycetes; o__Hypocreales; f__Nectriaceae; g__Gibberella; s__Gibberella_intricans
OTU_154	k__Fungi; p__Ascomycota; c__Dothideomycetes; o__Pleosporales; f__Pleosporaceae; g__Alternaria; s__Alternaria_longissima
OTU_1953	k__Fungi; p__Ascomycota; c__Sordariomycetes; o__Hypocreales; f__Nectriaceae; g__Gibberella; s__Gibberella_intricans
OTU_495	k__Fungi; p__Ascomycota; c__Sordariomycetes; o__Sordariales; f__Chaetomiaceae; g__Humicola; s__Humicola_grisea
OTU_536	k__Fungi; p__Basidiomycota; c__Tremellomycetes; o__Tremellales; f__Tremellaceae; g__Cryptococcus; s__Cryptococcus_cuniculi
OTU_445	k__Fungi; p__Basidiomycota; c__Agaricomycetes; o__Agaricales; f__Clavariaceae; g__unidentified; s__Clavariaceae_sp
OTU_4471	k__Fungi; p__Ascomycota; c__Sordariomycetes; o__Hypocreales; f__Nectriaceae; g__Fusarium; s__Fusarium_proliferatum
OTU_5010	k__Fungi; p__; c__; o__; f__; g__; s__
OTU_853	k__Fungi; p__Ascomycota; c__Dothideomycetes; o__Capnodiales; f__Mycosphaerellaceae; g__Australosphaerella; s__Australosphaerella_nootherensis
OTU_198	k__Fungi; p__Mortierellomycota; c__Mortierellomycetes; o__Mortierellales; f__Mortierellaceae; g__Mortierella; s__Mortierella_sp
OTU_230	k__Fungi; p__Ascomycota; c__Sordariomycetes; o__Hypocreales; f__Cordycipitaceae; g__Beauveria; s__Beauveria_sp
OTU_69	k__Fungi; p__Chytridiomycota; c__Spizellomycetes; o__Spizellomycetales; f__Powellomycetaceae; g__unidentified; s__Powellomycetaceae_sp
OTU_303	k__Fungi; p__Mortierellomycota; c__Mortierellomycetes; o__Mortierellales; f__Mortierellaceae; g__Mortierella; s__Mortierella_sp
OTU_532	k__Fungi; p__Ascomycota; c__Sordariomycetes; o__Hypocreales; f__Nectriaceae; g__Fusarium; s__Fusarium_sp
OTU_6013	k__Fungi; p__Ascomycota; c__Pezizomycetes; o__Pezizales; f__Pyronemataceae; g__Pseudombrophila; s__Pseudombrophila_hepatica
OTU_328	k__Fungi; p__Ascomycota; c__Pezizomycetes; o__Pezizales; f__Pyronemataceae; g__Scutellinia; s__Scutellinia_sp
OTU_30	k__Fungi; p__Ascomycota; c__Leotiomycetes; o__Thelebolales; f__Thelebolaceae; g__Thelebolus; s__Thelebolus_sp
OTU_199	k__Fungi; p__Ascomycota; c__Sordariomycetes; o__Hypocreales; f__Nectriaceae; g__Fusicolla; s__Fusicolla_acetilerea
OTU_504	k__Fungi; p__Mortierellomycota; c__Mortierellomycetes; o__Mortierellales; f__Mortierellaceae; g__Mortierella; s__Mortierella_sp
OTU_4	k__Fungi; p__; c__; o__; f__; g__; s__
OTU_12	k__Fungi; p__Ascomycota; c__Sordariomycetes; o__Hypocreales; f__Nectriaceae; g__Gibberella; s__Gibberella_pulicaris
OTU_2060	k__Fungi; p__Ascomycota; c__Sordariomycetes; o__Hypocreales; f__Nectriaceae; g__Fusarium; s__Fusarium_proliferatum
OTU_79	k__Fungi; p__Ascomycota; c__Pezizomycetes; o__Pezizales; f__Ascodesmidaceae; g__Cephaliophora; s__Cephaliophora_sp
OTU_237	k__Fungi; p__Ascomycota; c__Eurotiomycetes; o__Eurotiales; f__Trichocomaceae; g__Thermomyces; s__Thermomyces_lanuginosus
OTU_181	k__Fungi; p__Mortierellomycota; c__Mortierellomycetes; o__Mortierellales; f__Mortierellaceae; g__Mortierella; s__Mortierella_clonocystis
OTU_267	k__Fungi; p__Ascomycota; c__Sordariomycetes; o__Hypocreales; f__Hypocreaceae; g__Trichoderma; s__Trichoderma_sp
OTU_3218	k__Fungi; p__Ascomycota; c__Sordariomycetes; o__Hypocreales; f__Nectriaceae; g__Gibberella; s__Gibberella_baccata
OTU_2171	k__Fungi; p__; c__; o__; f__; g__; s__
OTU_83	k__Fungi; p__Ascomycota; c__Dothideomycetes; o__Pleosporales; f__Pleosporaceae; g__Pleospora; s__Pleospora_bjoerlingii
OTU_4747	k__Fungi; p__Ascomycota; c__Lecanoromycetes; o__Peltigerales; f__Lobariaceae; g__Sticta; s__Sticta_sp
OTU_6704	k__Fungi; p__; c__; o__; f__; g__; s__
OTU_50	k__Fungi; p__; c__; o__; f__; g__; s__
OTU_296	k__Fungi; p__Ascomycota; c__Dothideomycetes; o__Pleosporales; f__Sporormiaceae; g__Sporormia; s__Sporormia_fimetaria
OTU_150	k__Fungi; p__Ascomycota; c__Dothideomycetes; o__Pleosporales; f__Leptosphaeriaceae; g__Leptosphaeria; s__Leptosphaeria_sp
OTU_700	k__Fungi; p__Chytridiomycota; c__; o__; f__; g__; s__
OTU_336	k__Fungi; p__Mortierellomycota; c__Mortierellomycetes; o__Mortierellales; f__Mortierellaceae; g__Mortierella; s__Mortierella_sp
OTU_726	k__Fungi; p__Ascomycota; c__Saccharomycetes; o__Saccharomycetales; f__Metschnikowiaceae; g__Clavispora; s__Clavispora_lusitaniae
OTU_43	k__Fungi; p__Ascomycota; c__Sordariomycetes; o__Hypocreales; f__Hypocreales_fam_Incertae_sedis; g__Acremonium; s__Acremonium_nepalense
OTU_307	k__Fungi; p__Mortierellomycota; c__Mortierellomycetes; o__Mortierellales; f__Mortierellaceae; g__Mortierella; s__Mortierella_sp
OTU_9	k__Fungi; p__Ascomycota; c__Sordariomycetes; o__Hypocreales; f__Nectriaceae; g__unidentified; s__Nectriaceae_sp
OTU_14	k__Fungi; p__Ascomycota; c__Sordariomycetes; o__Sordariales; f__Chaetomiaceae; g__Trichocladium; s__Trichocladium_griseum
OTU_5080	k__Fungi; p__; c__; o__; f__; g__; s__
OTU_2160	k__Fungi; p__Ascomycota; c__Dothideomycetes; o__Botryosphaeriales; f__Botryosphaeriaceae; g__Pseudofusicoccum; s__Pseudofusicoccum_sp
OTU_24	k__Fungi; p__; c__; o__; f__; g__; s__
OTU_622	k__Fungi; p__Basidiomycota; c__Agaricomycetes; o__Agaricales; f__Agaricaceae; g__unidentified; s__Agaricaceae_sp
OTU_187	k__Fungi; p__; c__; o__; f__; g__; s__
OTU_5927	k__Fungi; p__; c__; o__; f__; g__; s__
OTU_2884	k__Fungi; p__Ascomycota; c__Sordariomycetes; o__Hypocreales; f__Nectriaceae; g__Fusarium; s__Fusarium_sp
OTU_66	k__Fungi; p__Basidiomycota; c__Agaricomycetes; o__Trechisporales; f__Hydnodontaceae; g__Subulicystidium; s__Subulicystidium_perlongisporum
OTU_397	k__Fungi; p__Basidiomycota; c__Tremellomycetes; o__Filobasidiales; f__Filobasidiaceae; g__Naganishia; s__Naganishia_sp
OTU_224	k__Fungi; p__Ascomycota; c__Dothideomycetes; o__Pleosporales; f__Pleosporaceae; g__Alternaria; s__Alternaria_sp
OTU_454	k__Fungi; p__Mortierellomycota; c__Mortierellomycetes; o__Mortierellales; f__unidentified_Mortierellales_sp; g__unidentified_Mortierellales_sp; s__Mortierellales_sp
OTU_964	k__Fungi; p__Ascomycota; c__Dothideomycetes; o__Capnodiales; f__Mycosphaerellaceae; g__Zasmidium; s__Zasmidium_eucalyptigenum
OTU_164	k__Fungi; p__Mortierellomycota; c__Mortierellomycetes; o__Mortierellales; f__Mortierellaceae; g__unidentified; s__Mortierellaceae_sp
OTU_42	k__Fungi; p__; c__; o__; f__; g__; s__
OTU_180	k__Fungi; p__Ascomycota; c__Sordariomycetes; o__Hypocreales; f__Nectriaceae; g__unidentified; s__Nectriaceae_sp
OTU_393	k__Fungi; p__Ascomycota; c__Saccharomycetes; o__Saccharomycetales; f__Metschnikowiaceae; g__Clavispora; s__Clavispora_lusitaniae
OTU_3264	k__Fungi; p__Ascomycota; c__Sordariomycetes; o__Hypocreales; f__Nectriaceae; g__Fusarium; s__Fusarium_sp
OTU_54	k__Fungi; p__Mortierellomycota; c__Mortierellomycetes; o__Mortierellales; f__Mortierellaceae; g__Mortierella; s__Mortierella_alpina
OTU_287	k__Fungi; p__Ascomycota; c__Dothideomycetes; o__Dothideales; f__Dothioraceae; g__unidentified; s__Dothioraceae_sp
OTU_2836	k__Fungi; p__; c__; o__; f__; g__; s__
OTU_4949	k__Fungi; p__; c__; o__; f__; g__; s__
OTU_82	k__Fungi; p__Basidiomycota; c__Wallemiomycetes; o__Wallemiales; f__Wallemiaceae; g__Wallemia; s__Wallemia_sp
OTU_93	k__Fungi; p__Ascomycota; c__Sordariomycetes; o__Hypocreales; f__Hypocreales_fam_Incertae_sedis; g__Fusariella; s__Fusariella_sp
OTU_718	k__Fungi; p__Ascomycota; c__Saccharomycetes; o__Saccharomycetales; f__Metschnikowiaceae; g__Clavispora; s__Clavispora_lusitaniae
OTU_450	k__Fungi; p__Ascomycota; c__Sordariomycetes; o__Sordariales; f__Chaetomiaceae; g__Melanocarpus; s__Melanocarpus_albomyces
OTU_25	k__Fungi; p__; c__; o__; f__; g__; s__
OTU_3063	k__Fungi; p__Ascomycota; c__Sordariomycetes; o__Hypocreales; f__Nectriaceae; g__Fusarium; s__Fusarium_sp
OTU_1470	k__Fungi; p__Ascomycota; c__Sordariomycetes; o__Diaporthales; f__Diaporthaceae; g__Diaporthe; s__Diaporthe_sp
OTU_33	k__Fungi; p__; c__; o__; f__; g__; s__
OTU_90	k__Fungi; p__Ascomycota; c__Leotiomycetes; o__Helotiales; f__unidentified_Helotiales_sp; g__unidentified_Helotiales_sp; s__Helotiales_sp
OTU_183	k__Fungi; p__Ascomycota; c__Sordariomycetes; o__Hypocreales; f__unidentified_Hypocreales_sp; g__unidentified_Hypocreales_sp; s__Hypocreales_sp
OTU_68	k__Fungi; p__Ascomycota; c__Sordariomycetes; o__Glomerellales; f__Plectosphaerellaceae; g__Verticillium; s__Verticillium_dahliae
OTU_959	k__Fungi; p__; c__; o__; f__; g__; s__
OTU_260	k__Fungi; p__Ascomycota; c__Eurotiomycetes; o__Eurotiales; f__Aspergillaceae; g__Aspergillus; s__Aspergillus_proliferans
OTU_5348	k__Fungi; p__; c__; o__; f__; g__; s__
OTU_6647	k__Fungi; p__; c__; o__; f__; g__; s__
OTU_448	k__Fungi; p__Ascomycota; c__Dothideomycetes; o__Pleosporales; f__Cucurbitariaceae; g__Pyrenochaetopsis; s__Pyrenochaetopsis_sp
OTU_211	k__Fungi; p__; c__; o__; f__; g__; s__
OTU_239	k__Fungi; p__Glomeromycota; c__Glomeromycetes; o__Gigasporales; f__Gigasporaceae; g__Dentiscutata; s__Dentiscutata_erythropus
OTU_800	k__Fungi; p__Ascomycota; c__Sordariomycetes; o__Hypocreales; f__Hypocreaceae; g__Trichoderma; s__Trichoderma_reesei
OTU_6636	k__Fungi; p__Ascomycota; c__Sordariomycetes; o__Hypocreales; f__Nectriaceae; g__Gibberella; s__Gibberella_intricans
OTU_425	k__Fungi; p__; c__; o__; f__; g__; s__
OTU_255	k__Fungi; p__Ascomycota; c__Sordariomycetes; o__Microascales; f__Microascaceae; g__Kernia; s__Kernia_pachypleura
OTU_462	k__Fungi; p__Basidiomycota; c__Microbotryomycetes; o__Sporidiobolales; f__Sporidiobolaceae; g__Sporobolomyces; s__Sporobolomyces_sp
OTU_2267	k__Fungi; p__Ascomycota; c__Sordariomycetes; o__Hypocreales; f__Nectriaceae; g__Fusarium; s__Fusarium_sp
OTU_5815	k__Fungi; p__; c__; o__; f__; g__; s__
OTU_1554	k__Fungi; p__Ascomycota; c__Sordariomycetes; o__Hypocreales; f__Nectriaceae; g__Rodentomyces; s__Rodentomyces_sp
OTU_61	k__Fungi; p__Ascomycota; c__Leotiomycetes; o__Helotiales; f__unidentified_Helotiales_sp; g__unidentified_Helotiales_sp; s__Helotiales_sp
OTU_7167	k__Fungi; p__; c__; o__; f__; g__; s__
OTU_6558	k__Fungi; p__Ascomycota; c__Sordariomycetes; o__Sordariales; f__Chaetomiaceae; g__Chrysocorona; s__Chrysocorona_lucknowensis
OTU_364	k__Fungi; p__Ascomycota; c__Eurotiomycetes; o__Eurotiales; f__Aspergillaceae; g__Penicillium; s__Penicillium_commune
OTU_123	k__Fungi; p__Ascomycota; c__Leotiomycetes; o__Erysiphales; f__Erysiphaceae; g__Podosphaera; s__Podosphaera_xanthii
OTU_6759	k__Fungi; p__; c__; o__; f__; g__; s__
OTU_248	k__Fungi; p__Ascomycota; c__Dothideomycetes; o__Pleosporales; f__Didymellaceae; g__Didymella; s__Didymella_glomerata
OTU_290	k__Fungi; p__; c__; o__; f__; g__; s__
OTU_431	k__Fungi; p__Ascomycota; c__Sordariomycetes; o__unidentified_Sordariomycetes_sp; f__unidentified_Sordariomycetes_sp; g__unidentified_Sordariomycetes_sp; s__Sordariomycetes_sp
OTU_6571	k__Fungi; p__Ascomycota; c__Sordariomycetes; o__Hypocreales; f__Nectriaceae; g__Rodentomyces; s__Rodentomyces_sp
OTU_4846	k__Fungi; p__Ascomycota; c__Sordariomycetes; o__Sordariales; f__Chaetomiaceae; g__Chaetomium; s__Chaetomium_piluliferum
OTU_5015	k__Fungi; p__Ascomycota; c__Sordariomycetes; o__Hypocreales; f__Nectriaceae; g__Gibberella; s__Gibberella_pulicaris
OTU_236	k__Fungi; p__Ascomycota; c__Eurotiomycetes; o__Chaetothyriales; f__Herpotrichiellaceae; g__Exophiala; s__Exophiala_heteromorpha
OTU_487	k__Fungi; p__Ascomycota; c__Dothideomycetes; o__Pleosporales; f__Trematosphaeriaceae; g__Medicopsis; s__Medicopsis_romeroi
OTU_997	k__Fungi; p__Ascomycota; c__Dothideomycetes; o__Venturiales; f__Sympoventuriaceae; g__Neocoleroa; s__Neocoleroa_metrosideri
OTU_1467	k__Fungi; p__Ascomycota; c__Leotiomycetes; o__Thelebolales; f__Pseudeurotiaceae; g__Pseudogymnoascus; s__Pseudogymnoascus_sp
OTU_131	k__Fungi; p__Ascomycota; c__Sordariomycetes; o__Sordariales; f__Chaetomiaceae; g__Chaetomium; s__Chaetomium_acropullum
OTU_139	k__Fungi; p__Chytridiomycota; c__Chytridiomycetes; o__unidentified_Chytridiomycetes_sp; f__unidentified_Chytridiomycetes_sp; g__unidentified_Chytridiomycetes_sp; s__Chytridiomycetes_sp
OTU_5518	k__Fungi; p__Ascomycota; c__Sordariomycetes; o__Hypocreales; f__Nectriaceae; g__Rodentomyces; s__Rodentomyces_sp
OTU_279	k__Fungi; p__Ascomycota; c__Saccharomycetes; o__Saccharomycetales; f__Saccharomycopsidaceae; g__Saccharomycopsis; s__Saccharomycopsis_fibuligera
OTU_1240	k__Fungi; p__; c__; o__; f__; g__; s__
OTU_563	k__Fungi; p__Ascomycota; c__Sordariomycetes; o__Sordariales; f__Chaetomiaceae; g__Stolonocarpus; s__Stolonocarpus_gigasporus
OTU_133	k__Fungi; p__; c__; o__; f__; g__; s__
OTU_142	k__Fungi; p__Ascomycota; c__Sordariomycetes; o__Microascales; f__Microascaceae; g__Pithoascus; s__Pithoascus_ater
OTU_2006	k__Fungi; p__Ascomycota; c__Dothideomycetes; o__Pleosporales; f__Didymellaceae; g__Epicoccum; s__Epicoccum_plurivorum
OTU_5111	k__Fungi; p__Ascomycota; c__Sordariomycetes; o__Glomerellales; f__Plectosphaerellaceae; g__Plectosphaerella; s__Plectosphaerella_cucumerina
OTU_452	k__Fungi; p__Ascomycota; c__Sordariomycetes; o__Hypocreales; f__Hypocreales_fam_Incertae_sedis; g__Sarocladium; s__Sarocladium_kiliense
OTU_389	k__Fungi; p__Ascomycota; c__Eurotiomycetes; o__Onygenales; f__Arthrodermataceae; g__Ctenomyces; s__Ctenomyces_serratus
OTU_109	k__Fungi; p__; c__; o__; f__; g__; s__
OTU_3545	k__Fungi; p__; c__; o__; f__; g__; s__
OTU_395	k__Fungi; p__Basidiomycota; c__Wallemiomycetes; o__Wallemiales; f__Wallemiaceae; g__Wallemia; s__Wallemia_muriae
OTU_58	k__Fungi; p__Ascomycota; c__Sordariomycetes; o__Sordariales; f__Lasiosphaeriaceae; g__Cladorrhinum; s__Cladorrhinum_sp
OTU_182	k__Fungi; p__Ascomycota; c__Dothideomycetes; o__Pleosporales; f__Phaeosphaeriaceae; g__Paraphoma; s__Paraphoma_chrysanthemicola
OTU_95	k__Fungi; p__Ascomycota; c__Sordariomycetes; o__Microascales; f__Microascaceae; g__Cephalotrichum; s__Cephalotrichum_stemonitis
OTU_407	k__Fungi; p__Basidiomycota; c__Tremellomycetes; o__Trichosporonales; f__Trichosporonaceae; g__Cutaneotrichosporon; s__Cutaneotrichosporon_curvatus
OTU_27	k__Fungi; p__Chytridiomycota; c__Rhizophlyctidomycetes; o__Rhizophlyctidales; f__Rhizophlyctidaceae; g__Rhizophlyctis; s__Rhizophlyctis_sp
OTU_449	k__Fungi; p__Ascomycota; c__Eurotiomycetes; o__Eurotiales; f__Aspergillaceae; g__Penicillium; s__Penicillium_sp
OTU_159	k__Fungi; p__Zoopagomycota; c__Zoopagomycetes; o__Zoopagales; f__Piptocephalidaceae; g__Syncephalis; s__Syncephalis_sp
OTU_443	k__Fungi; p__Ascomycota; c__Saccharomycetes; o__Saccharomycetales; f__Debaryomycetaceae; g__Hyphopichia; s__Hyphopichia_burtonii
OTU_102	k__Fungi; p__Ascomycota; c__Dothideomycetes; o__Pleosporales; f__Didymellaceae; g__Stagonosporopsis; s__Stagonosporopsis_cucurbitacearum
OTU_87	k__Fungi; p__Mortierellomycota; c__Mortierellomycetes; o__Mortierellales; f__Mortierellaceae; g__Mortierella; s__Mortierella_sp
OTU_5871	k__Fungi; p__Ascomycota; c__Sordariomycetes; o__Sordariales; f__Chaetomiaceae; g__unidentified; s__Chaetomiaceae_sp
OTU_2049	k__Fungi; p__Mortierellomycota; c__Mortierellomycetes; o__Mortierellales; f__unidentified_Mortierellales_sp; g__unidentified_Mortierellales_sp; s__Mortierellales_sp
OTU_78	k__Fungi; p__Chytridiomycota; c__Spizellomycetes; o__Spizellomycetales; f__unidentified_Spizellomycetales_sp; g__unidentified_Spizellomycetales_sp; s__Spizellomycetales_sp
OTU_278	k__Fungi; p__Ascomycota; c__Dothideomycetes; o__Capnodiales; f__Mycosphaerellaceae; g__Readeriella; s__Readeriella_sp
OTU_370	k__Fungi; p__Ascomycota; c__Leotiomycetes; o__Helotiales; f__unidentified_Helotiales_sp; g__unidentified_Helotiales_sp; s__Helotiales_sp
OTU_167	k__Fungi; p__Mortierellomycota; c__Mortierellomycetes; o__Mortierellales; f__Mortierellaceae; g__Mortierella; s__Mortierella_sp
OTU_699	k__Fungi; p__Ascomycota; c__Lecanoromycetes; o__Peltigerales; f__Lobariaceae; g__Sticta; s__Sticta_sp
OTU_380	k__Fungi; p__Ascomycota; c__Sordariomycetes; o__Hypocreales; f__unidentified_Hypocreales_sp; g__unidentified_Hypocreales_sp; s__Hypocreales_sp
OTU_3335	k__Fungi; p__Ascomycota; c__Lecanoromycetes; o__Trapeliales; f__Phlyctidaceae; g__Phlyctis; s__Phlyctis_petraea
OTU_358	k__Fungi; p__Ascomycota; c__Sordariomycetes; o__Hypocreales; f__Nectriaceae; g__Fusarium; s__Fusarium_nematophilum
OTU_5507	k__Fungi; p__Mortierellomycota; c__Mortierellomycetes; o__Mortierellales; f__Mortierellaceae; g__Mortierella; s__Mortierella_alpina
OTU_6197	k__Fungi; p__; c__; o__; f__; g__; s__
OTU_1961	k__Fungi; p__; c__; o__; f__; g__; s__
OTU_36	k__Fungi; p__Ascomycota; c__Sordariomycetes; o__Hypocreales; f__Nectriaceae; g__Fusarium; s__Fusarium_sp
OTU_403	k__Fungi; p__Basidiomycota; c__Tremellomycetes; o__Trichosporonales; f__Trichosporonaceae; g__Trichosporon; s__Trichosporon_asahii
OTU_6944	k__Fungi; p__Ascomycota; c__Sordariomycetes; o__Glomerellales; f__Plectosphaerellaceae; g__Plectosphaerella; s__Plectosphaerella_niemeijerarum
OTU_694	k__Fungi; p__; c__; o__; f__; g__; s__
OTU_6461	k__Fungi; p__Ascomycota; c__Sordariomycetes; o__Hypocreales; f__Nectriaceae; g__Fusarium; s__Fusarium_sp
OTU_6853	k__Fungi; p__; c__; o__; f__; g__; s__
OTU_4618	k__Fungi; p__Ascomycota; c__unidentified_Ascomycota_sp; o__unidentified_Ascomycota_sp; f__unidentified_Ascomycota_sp; g__unidentified_Ascomycota_sp; s__Ascomycota_sp
OTU_401	k__Fungi; p__Ascomycota; c__Dothideomycetes; o__Capnodiales; f__Cladosporiaceae; g__Cladosporium; s__Cladosporium_halotolerans
OTU_547	k__Fungi; p__; c__; o__; f__; g__; s__
OTU_253	k__Fungi; p__Ascomycota; c__Leotiomycetes; o__Helotiales; f__Dermateaceae; g__Mollisia; s__Mollisia_sp
OTU_339	k__Fungi; p__Ascomycota; c__Sordariomycetes; o__Hypocreales; f__Nectriaceae; g__Fusarium; s__Fusarium_redolens
OTU_677	k__Fungi; p__Ascomycota; c__Sordariomycetes; o__Hypocreales; f__Nectriaceae; g__Fusarium; s__Fusarium_sp
OTU_1480	k__Fungi; p__Ascomycota; c__Dothideomycetes; o__Capnodiales; f__Mycosphaerellaceae; g__Zasmidium; s__Zasmidium_rothmanniae
OTU_4483	k__Fungi; p__Ascomycota; c__Sordariomycetes; o__Hypocreales; f__Hypocreales_fam_Incertae_sedis; g__Stilbella; s__Stilbella_fimetaria
OTU_188	k__Fungi; p__; c__; o__; f__; g__; s__
OTU_1696	k__Fungi; p__Ascomycota; c__Dothideomycetes; o__Pleosporales; f__Massarinaceae; g__Helminthosporium; s__Helminthosporium_asterinum
OTU_2752	k__Fungi; p__Mortierellomycota; c__Mortierellomycetes; o__Mortierellales; f__Mortierellaceae; g__Mortierella; s__Mortierella_sp
OTU_635	k__Fungi; p__Ascomycota; c__Sordariomycetes; o__Sordariales; f__Lasiosphaeriaceae; g__Cladorrhinum; s__Cladorrhinum_hyalocarpum
OTU_3939	k__Fungi; p__; c__; o__; f__; g__; s__
OTU_77	k__Fungi; p__; c__; o__; f__; g__; s__
OTU_34	k__Fungi; p__Mortierellomycota; c__Mortierellomycetes; o__Mortierellales; f__Mortierellaceae; g__Mortierella; s__Mortierella_sp
OTU_1025	k__Fungi; p__; c__; o__; f__; g__; s__
OTU_503	k__Fungi; p__Ascomycota; c__Leotiomycetes; o__Helotiales; f__Helotiales_fam_Incertae_sedis; g__Hyalodendriella; s__Hyalodendriella_sp
OTU_539	k__Fungi; p__Ascomycota; c__Dothideomycetes; o__Capnodiales; f__Mycosphaerellaceae; g__Passalora; s__Passalora_sp
OTU_89	k__Fungi; p__; c__; o__; f__; g__; s__
OTU_1443	k__Fungi; p__Ascomycota; c__Dothideomycetes; o__Pleosporales; f__Phaeosphaeriaceae; g__Setophoma; s__Setophoma_sp
OTU_804	k__Fungi; p__; c__; o__; f__; g__; s__
OTU_3115	k__Fungi; p__; c__; o__; f__; g__; s__
OTU_4731	k__Fungi; p__Ascomycota; c__Sordariomycetes; o__Hypocreales; f__Nectriaceae; g__unidentified; s__Nectriaceae_sp
OTU_687	k__Fungi; p__Ascomycota; c__Sordariomycetes; o__Sordariales; f__Chaetomiaceae; g__Chaetomium; s__Chaetomium_madrasense
OTU_5949	k__Fungi; p__Ascomycota; c__Sordariomycetes; o__Hypocreales; f__Nectriaceae; g__Gibberella; s__Gibberella_intricans
OTU_270	k__Fungi; p__; c__; o__; f__; g__; s__
OTU_1163	k__Fungi; p__; c__; o__; f__; g__; s__
OTU_1417	k__Fungi; p__Ascomycota; c__Dothideomycetes; o__Capnodiales; f__Teratosphaeriaceae; g__Devriesia; s__Devriesia_fraserae
OTU_6459	k__Fungi; p__; c__; o__; f__; g__; s__
OTU_1603	k__Fungi; p__; c__; o__; f__; g__; s__
OTU_714	k__Fungi; p__Ascomycota; c__Dothideomycetes; o__Dothideales; f__Aureobasidiaceae; g__Aureobasidium; s__Aureobasidium_leucospermi
OTU_2429	k__Fungi; p__; c__; o__; f__; g__; s__
OTU_5014	k__Fungi; p__; c__; o__; f__; g__; s__
OTU_463	k__Fungi; p__Ascomycota; c__Leotiomycetes; o__Erysiphales; f__Erysiphaceae; g__Blumeria; s__Blumeria_sp
OTU_228	k__Fungi; p__Chytridiomycota; c__Rhizophydiomycetes; o__Rhizophydiales; f__Rhizophydiales_fam_Incertae_sedis; g__Coralloidiomyces; s__Coralloidiomyces_digitatus
OTU_434	k__Fungi; p__Ascomycota; c__Sordariomycetes; o__Microascales; f__Microascaceae; g__Kernia; s__Kernia_geniculotricha
OTU_1611	k__Fungi; p__Ascomycota; c__Dothideomycetes; o__Pleosporales; f__Didymosphaeriaceae; g__Kalmusia; s__Kalmusia_sp
OTU_5762	k__Fungi; p__; c__; o__; f__; g__; s__
OTU_227	k__Fungi; p__Ascomycota; c__Dothideomycetes; o__Pleosporales; f__Torulaceae; g__Dendryphion; s__Dendryphion_nanum
OTU_1050	k__Fungi; p__Ascomycota; c__Dothideomycetes; o__Capnodiales; f__unidentified_Capnodiales_sp; g__unidentified_Capnodiales_sp; s__Capnodiales_sp
OTU_286	k__Fungi; p__Ascomycota; c__Saccharomycetes; o__Saccharomycetales; f__Debaryomycetaceae; g__Meyerozyma; s__Meyerozyma_guilliermondii
OTU_4131	k__Fungi; p__; c__; o__; f__; g__; s__
OTU_1624	k__Fungi; p__Ascomycota; c__Sordariomycetes; o__Hypocreales; f__Nectriaceae; g__Fusarium; s__Fusarium_sp
OTU_3468	k__Fungi; p__Ascomycota; c__Sordariomycetes; o__Glomerellales; f__Plectosphaerellaceae; g__Plectosphaerella; s__Plectosphaerella_cucumerina
OTU_745	k__Fungi; p__; c__; o__; f__; g__; s__
OTU_3697	k__Fungi; p__Ascomycota; c__Sordariomycetes; o__Hypocreales; f__Nectriaceae; g__Fusarium; s__Fusarium_sp
OTU_191	k__Fungi; p__; c__; o__; f__; g__; s__
OTU_119	k__Fungi; p__Ascomycota; c__Eurotiomycetes; o__Onygenales; f__unidentified_Onygenales_sp; g__unidentified_Onygenales_sp; s__Onygenales_sp
OTU_6538	k__Fungi; p__Ascomycota; c__Sordariomycetes; o__Sordariales; f__Chaetomiaceae; g__Chaetomium; s__Chaetomium_piluliferum
OTU_63	k__Fungi; p__Mortierellomycota; c__Mortierellomycetes; o__Mortierellales; f__Mortierellaceae; g__unidentified; s__Mortierellaceae_sp
OTU_4403	k__Fungi; p__Ascomycota; c__Leotiomycetes; o__Helotiales; f__Helotiaceae; g__Tetracladium; s__Tetracladium_sp
OTU_1773	k__Fungi; p__Chytridiomycota; c__Spizellomycetes; o__Spizellomycetales; f__unidentified_Spizellomycetales_sp; g__unidentified_Spizellomycetales_sp; s__Spizellomycetales_sp
OTU_19	k__Fungi; p__Ascomycota; c__Sordariomycetes; o__Hypocreales; f__Nectriaceae; g__Dactylonectria; s__Dactylonectria_torresensis
OTU_3296	k__Fungi; p__Ascomycota; c__Dothideomycetes; o__Pleosporales; f__Didymellaceae; g__Leptosphaerulina; s__Leptosphaerulina_australis
OTU_135	k__Fungi; p__; c__; o__; f__; g__; s__
OTU_5405	k__Fungi; p__Ascomycota; c__Sordariomycetes; o__Sordariales; f__Chaetomiaceae; g__Botryotrichum; s__Botryotrichum_sp
OTU_349	k__Fungi; p__Ascomycota; c__Sordariomycetes; o__Sordariales; f__Lasiosphaeriaceae; g__unidentified; s__Lasiosphaeriaceae_sp
OTU_288	k__Fungi; p__Ascomycota; c__Sordariomycetes; o__Xylariales; f__Sporocadaceae; g__Neopestalotiopsis; s__Neopestalotiopsis_clavispora
OTU_243	k__Fungi; p__; c__; o__; f__; g__; s__
OTU_331	k__Fungi; p__Ascomycota; c__Sordariomycetes; o__Xylariales; f__Sporocadaceae; g__Pestalotiopsis; s__Pestalotiopsis_vismiae
OTU_1821	k__Fungi; p__Ascomycota; c__Sordariomycetes; o__Hypocreales; f__Nectriaceae; g__Fusarium; s__Fusarium_sp
OTU_10	k__Fungi; p__Mortierellomycota; c__Mortierellomycetes; o__Mortierellales; f__unidentified_Mortierellales_sp; g__unidentified_Mortierellales_sp; s__Mortierellales_sp
OTU_702	k__Fungi; p__; c__; o__; f__; g__; s__
OTU_577	k__Fungi; p__; c__; o__; f__; g__; s__
OTU_6522	k__Fungi; p__; c__; o__; f__; g__; s__
OTU_151	k__Fungi; p__Ascomycota; c__Saccharomycetes; o__Saccharomycetales; f__Saccharomycetaceae; g__Issatchenkia; s__Issatchenkia_orientalis
OTU_231	k__Fungi; p__Ascomycota; c__Leotiomycetes; o__Helotiales; f__Hyaloscyphaceae; g__unidentified; s__Hyaloscyphaceae_sp
OTU_176	k__Fungi; p__Ascomycota; c__Dothideomycetes; o__Capnodiales; f__Teratosphaeriaceae; g__Phaeothecoidea; s__Phaeothecoidea_melaleuca
OTU_153	k__Fungi; p__; c__; o__; f__; g__; s__
OTU_709	k__Fungi; p__Ascomycota; c__Sordariomycetes; o__Sordariales; f__Chaetomiaceae; g__Botryotrichum; s__Botryotrichum_spirotrichum
OTU_337	k__Fungi; p__Ascomycota; c__Eurotiomycetes; o__Eurotiales; f__Aspergillaceae; g__Penicillium; s__Penicillium_chrysogenum
OTU_5657	k__Fungi; p__Ascomycota; c__Sordariomycetes; o__Hypocreales; f__Nectriaceae; g__Fusarium; s__Fusarium_sp
OTU_299	k__Fungi; p__Ascomycota; c__Dothideomycetes; o__Capnodiales; f__Mycosphaerellaceae; g__Stomiopeltis; s__Stomiopeltis_sp
OTU_266	k__Fungi; p__; c__; o__; f__; g__; s__
OTU_2548	k__Fungi; p__; c__; o__; f__; g__; s__
OTU_196	k__Fungi; p__; c__; o__; f__; g__; s__
OTU_1113	k__Fungi; p__Ascomycota; c__Dothideomycetes; o__Capnodiales; f__Teratosphaeriaceae; g__unidentified; s__Teratosphaeriaceae_sp
OTU_3012	k__Fungi; p__Ascomycota; c__Dothideomycetes; o__Capnodiales; f__Dissoconiaceae; g__Ramichloridium; s__Ramichloridium_sp
OTU_57	k__Fungi; p__Ascomycota; c__unidentified_Ascomycota_sp; o__unidentified_Ascomycota_sp; f__unidentified_Ascomycota_sp; g__unidentified_Ascomycota_sp; s__Ascomycota_sp
OTU_695	k__Fungi; p__Ascomycota; c__Dothideomycetes; o__Myriangiales; f__Myriangiaceae; g__Myriangium; s__Myriangium_duriaei
OTU_5606	k__Fungi; p__Mortierellomycota; c__Mortierellomycetes; o__Mortierellales; f__Mortierellaceae; g__Mortierella; s__Mortierella_sp
OTU_359	k__Fungi; p__Mortierellomycota; c__Mortierellomycetes; o__Mortierellales; f__Mortierellaceae; g__Mortierella; s__Mortierella_sp
OTU_640	k__Fungi; p__Ascomycota; c__Sordariomycetes; o__Sordariales; f__Lasiosphaeriaceae; g__Cladorrhinum; s__Cladorrhinum_hyalocarpum
OTU_604	k__Fungi; p__; c__; o__; f__; g__; s__
OTU_350	k__Fungi; p__Basidiomycota; c__Tremellomycetes; o__Tremellales; f__Rhynchogastremataceae; g__Papiliotrema; s__Papiliotrema_flavescens
OTU_194	k__Fungi; p__Ascomycota; c__Sordariomycetes; o__Hypocreales; f__Hypocreales_fam_Incertae_sedis; g__Sarocladium; s__Sarocladium_strictum
OTU_653	k__Fungi; p__; c__; o__; f__; g__; s__
OTU_369	k__Fungi; p__Ascomycota; c__Dothideomycetes; o__Capnodiales; f__Teratosphaeriaceae; g__Pseudoteratosphaeria; s__Pseudoteratosphaeria_perpendicularis
OTU_4469	k__Fungi; p__; c__; o__; f__; g__; s__
OTU_3963	k__Fungi; p__Ascomycota; c__Sordariomycetes; o__Hypocreales; f__Nectriaceae; g__Rodentomyces; s__Rodentomyces_sp
OTU_352	k__Fungi; p__Ascomycota; c__Sordariomycetes; o__Glomerellales; f__Plectosphaerellaceae; g__Acrostalagmus; s__Acrostalagmus_luteoalbus
OTU_5412	k__Fungi; p__Ascomycota; c__Dothideomycetes; o__Tubeufiales; f__Tubeufiaceae; g__Titaea; s__Titaea_maxilliformis
OTU_952	k__Fungi; p__Basidiomycota; c__Tremellomycetes; o__Tremellales; f__Tremellaceae; g__Tremella; s__Tremella_indecorata
OTU_2	k__Fungi; p__; c__; o__; f__; g__; s__
OTU_73	k__Fungi; p__Ascomycota; c__Sordariomycetes; o__Sordariales; f__Chaetomiaceae; g__unidentified; s__Chaetomiaceae_sp
OTU_7162	k__Fungi; p__Ascomycota; c__Sordariomycetes; o__Hypocreales; f__Nectriaceae; g__Fusarium; s__Fusarium_sp
OTU_5628	k__Fungi; p__; c__; o__; f__; g__; s__
OTU_1401	k__Fungi; p__Ascomycota; c__Sordariomycetes; o__Glomerellales; f__Glomerellaceae; g__Colletotrichum; s__Colletotrichum_gloeosporioides
OTU_49	k__Fungi; p__Ascomycota; c__Sordariomycetes; o__Hypocreales; f__Hypocreales_fam_Incertae_sedis; g__Acremonium; s__Acremonium_antarcticum
OTU_4553	k__Fungi; p__; c__; o__; f__; g__; s__
OTU_53	k__Fungi; p__Ascomycota; c__Sordariomycetes; o__Sordariales; f__Chaetomiaceae; g__unidentified; s__Chaetomiaceae_sp
OTU_18	k__Fungi; p__Basidiomycota; c__Agaricomycetes; o__Agaricales; f__Typhulaceae; g__Typhula; s__Typhula_variabilis
OTU_1601	k__Fungi; p__Ascomycota; c__Dothideomycetes; o__Botryosphaeriales; f__Botryosphaeriaceae; g__Pseudofusicoccum; s__Pseudofusicoccum_sp
OTU_5118	k__Fungi; p__Ascomycota; c__Sordariomycetes; o__Hypocreales; f__Nectriaceae; g__Fusarium; s__Fusarium_redolens
OTU_3276	k__Fungi; p__Ascomycota; c__Sordariomycetes; o__Sordariales; f__Chaetomiaceae; g__unidentified; s__Chaetomiaceae_sp
OTU_76	k__Fungi; p__Ascomycota; c__Sordariomycetes; o__Sordariales; f__Chaetomiaceae; g__Humicola; s__Humicola_sp
OTU_285	k__Fungi; p__Ascomycota; c__Sordariomycetes; o__Hypocreales; f__Niessliaceae; g__Eucasphaeria; s__Eucasphaeria_sp
OTU_258	k__Fungi; p__; c__; o__; f__; g__; s__
OTU_998	k__Fungi; p__Ascomycota; c__Dothideomycetes; o__Myriangiales; f__Elsinoaceae; g__unidentified; s__Elsinoaceae_sp
OTU_155	k__Fungi; p__Ascomycota; c__Sordariomycetes; o__Microascales; f__unidentified_Microascales_sp; g__unidentified_Microascales_sp; s__Microascales_sp
OTU_6116	k__Fungi; p__; c__; o__; f__; g__; s__
OTU_75	k__Fungi; p__; c__; o__; f__; g__; s__
OTU_4631	k__Fungi; p__Mortierellomycota; c__Mortierellomycetes; o__Mortierellales; f__Mortierellaceae; g__Mortierella; s__Mortierella_sp
OTU_110	k__Fungi; p__Ascomycota; c__Sordariomycetes; o__Hypocreales; f__Stachybotryaceae; g__Striatibotrys; s__Striatibotrys_rhabdospora
OTU_81	k__Fungi; p__Ascomycota; c__Dothideomycetes; o__Pleosporales; f__Pleosporaceae; g__unidentified; s__Pleosporaceae_sp
OTU_1379	k__Fungi; p__Ascomycota; c__Sordariomycetes; o__Hypocreales; f__Hypocreales_fam_Incertae_sedis; g__Acremonium; s__Acremonium_furcatum
OTU_5489	k__Fungi; p__; c__; o__; f__; g__; s__
OTU_1442	k__Fungi; p__; c__; o__; f__; g__; s__
OTU_6715	k__Fungi; p__Ascomycota; c__Sordariomycetes; o__Hypocreales; f__Nectriaceae; g__Fusarium; s__Fusarium_nematophilum
OTU_223	k__Fungi; p__Mortierellomycota; c__Mortierellomycetes; o__Mortierellales; f__Mortierellaceae; g__Mortierella; s__Mortierella_sp
OTU_275	k__Fungi; p__Ascomycota; c__Saccharomycetes; o__Saccharomycetales; f__Phaffomycetaceae; g__Wickerhamomyces; s__Wickerhamomyces_anomalus
OTU_65	k__Fungi; p__Ascomycota; c__Leotiomycetes; o__Thelebolales; f__Pseudeurotiaceae; g__Pseudogymnoascus; s__Pseudogymnoascus_pannorum
OTU_1024	k__Fungi; p__Mortierellomycota; c__Mortierellomycetes; o__Mortierellales; f__Mortierellaceae; g__Mortierella; s__Mortierella_sp
OTU_104	k__Fungi; p__; c__; o__; f__; g__; s__
OTU_585	k__Fungi; p__Ascomycota; c__Eurotiomycetes; o__Eurotiales; f__Aspergillaceae; g__Aspergillus; s__Aspergillus_penicillioides
OTU_382	k__Fungi; p__; c__; o__; f__; g__; s__
OTU_146	k__Fungi; p__Olpidiomycota; c__Olpidiomycetes; o__Olpidiales; f__Olpidiaceae; g__Olpidium; s__Olpidium_brassicae
OTU_280	k__Fungi; p__Ascomycota; c__Eurotiomycetes; o__Eurotiales; f__Aspergillaceae; g__Aspergillus; s__Aspergillus_bicolor
OTU_5549	k__Fungi; p__Ascomycota; c__Sordariomycetes; o__Hypocreales; f__Nectriaceae; g__Rodentomyces; s__Rodentomyces_sp
OTU_259	k__Fungi; p__Ascomycota; c__Eurotiomycetes; o__Eurotiales; f__Aspergillaceae; g__Aspergillus; s__Aspergillus_sydowii
OTU_510	k__Fungi; p__Ascomycota; c__Sordariomycetes; o__Hypocreales; f__Clavicipitaceae; g__Collarina; s__Collarina_aurantiaca
OTU_189	k__Fungi; p__Ascomycota; c__Sordariomycetes; o__Hypocreales; f__Cordycipitaceae; g__Lecanicillium; s__Lecanicillium_primulinum
OTU_467	k__Fungi; p__; c__; o__; f__; g__; s__
OTU_3028	k__Fungi; p__Ascomycota; c__Eurotiomycetes; o__Chaetothyriales; f__Herpotrichiellaceae; g__Exophiala; s__Exophiala_equina
OTU_208	k__Fungi; p__Ascomycota; c__Eurotiomycetes; o__Chaetothyriales; f__Herpotrichiellaceae; g__Phialophora; s__Phialophora_geniculata
OTU_101	k__Fungi; p__; c__; o__; f__; g__; s__
OTU_112	k__Fungi; p__Ascomycota; c__Saccharomycetes; o__Saccharomycetales; f__Trichomonascaceae; g__Blastobotrys; s__Blastobotrys_sp
OTU_320	k__Fungi; p__Ascomycota; c__Dothideomycetes; o__Capnodiales; f__Dissoconiaceae; g__Ramichloridium; s__Ramichloridium_sp
OTU_6948	k__Fungi; p__Ascomycota; c__Sordariomycetes; o__Hypocreales; f__Nectriaceae; g__Fusarium; s__Fusarium_sarcochroum
OTU_400	k__Fungi; p__; c__; o__; f__; g__; s__
OTU_212	k__Fungi; p__Ascomycota; c__Dothideomycetes; o__Pleosporales; f__Didymosphaeriaceae; g__Paraphaeosphaeria; s__Paraphaeosphaeria_minitans
OTU_5306	k__Fungi; p__Mortierellomycota; c__Mortierellomycetes; o__Mortierellales; f__Mortierellaceae; g__Mortierella; s__Mortierella_sp
OTU_15	k__Fungi; p__Ascomycota; c__Sordariomycetes; o__Sordariales; f__Chaetomiaceae; g__Chaetomium; s__Chaetomium_piluliferum
OTU_96	k__Fungi; p__Ascomycota; c__Sordariomycetes; o__Hypocreales; f__Stachybotryaceae; g__Myrothecium; s__Myrothecium_roridum
OTU_3812	k__Fungi; p__Ascomycota; c__Dothideomycetes; o__Pleosporales; f__Cucurbitariaceae; g__Pyrenochaetopsis; s__Pyrenochaetopsis_indica
OTU_70	k__Fungi; p__Ascomycota; c__Sordariomycetes; o__Hypocreales; f__Nectriaceae; g__Macroconia; s__Macroconia_leptosphaeriae
OTU_256	k__Fungi; p__Basidiomycota; c__Tremellomycetes; o__Cystofilobasidiales; f__Cystofilobasidiaceae; g__Cystofilobasidium; s__Cystofilobasidium_macerans
OTU_5746	k__Fungi; p__Ascomycota; c__Lecanoromycetes; o__Peltigerales; f__Lobariaceae; g__Sticta; s__Sticta_sp
OTU_5424	k__Fungi; p__; c__; o__; f__; g__; s__
OTU_179	k__Fungi; p__; c__; o__; f__; g__; s__
OTU_519	k__Fungi; p__Ascomycota; c__Sordariomycetes; o__Trichosphaeriales; f__Trichosphaeriaceae; g__Nigrospora; s__Nigrospora_oryzae
OTU_550	k__Fungi; p__Ascomycota; c__Sordariomycetes; o__Hypocreales; f__unidentified_Hypocreales_sp; g__unidentified_Hypocreales_sp; s__Hypocreales_sp
OTU_1568	k__Fungi; p__; c__; o__; f__; g__; s__
OTU_7151	k__Fungi; p__Ascomycota; c__Sordariomycetes; o__Hypocreales; f__Nectriaceae; g__Fusarium; s__Fusarium_sp
OTU_309	k__Fungi; p__Ascomycota; c__Pezizomycetes; o__Pezizales; f__Helvellaceae; g__Helvella; s__Helvella_sp
OTU_3152	k__Fungi; p__Ascomycota; c__Sordariomycetes; o__Sordariales; f__Lasiosphaeriaceae; g__Cladorrhinum; s__Cladorrhinum_hyalocarpum
OTU_127	k__Fungi; p__Ascomycota; c__Sordariomycetes; o__Hypocreales; f__Nectriaceae; g__Fusarium; s__Fusarium_proliferatum
OTU_16	k__Fungi; p__Mortierellomycota; c__Mortierellomycetes; o__Mortierellales; f__Mortierellaceae; g__unidentified; s__Mortierellaceae_sp
OTU_1223	k__Fungi; p__; c__; o__; f__; g__; s__
OTU_976	k__Fungi; p__Basidiomycota; c__Agaricomycetes; o__Corticiales; f__Punctulariaceae; g__Punctulariopsis; s__Punctulariopsis_efibulata
OTU_4716	k__Fungi; p__Ascomycota; c__Sordariomycetes; o__Hypocreales; f__Nectriaceae; g__Fusarium; s__Fusarium_redolens
OTU_1	k__Fungi; p__Ascomycota; c__Pezizomycetes; o__Pezizales; f__Pyronemataceae; g__Pseudombrophila; s__Pseudombrophila_hepatica
OTU_4492	k__Fungi; p__Ascomycota; c__Sordariomycetes; o__Hypocreales; f__Nectriaceae; g__Fusarium; s__Fusarium_domesticum
OTU_936	k__Fungi; p__; c__; o__; f__; g__; s__
OTU_80	k__Fungi; p__Ascomycota; c__Dothideomycetes; o__Capnodiales; f__Cladosporiaceae; g__Cladosporium; s__Cladosporium_sp
OTU_341	k__Fungi; p__Ascomycota; c__Dothideomycetes; o__Dothideomycetes_ord_Incertae_sedis; f__Dothideomycetes_fam_Incertae_sedis; g__Radulidium; s__Radulidium_epichloes
OTU_6709	k__Fungi; p__Mortierellomycota; c__Mortierellomycetes; o__Mortierellales; f__Mortierellaceae; g__Mortierella; s__Mortierella_sp
OTU_6171	k__Fungi; p__Ascomycota; c__Sordariomycetes; o__Hypocreales; f__Nectriaceae; g__unidentified; s__Nectriaceae_sp
OTU_301	k__Fungi; p__Ascomycota; c__Sordariomycetes; o__Hypocreales; f__Hypocreales_fam_Incertae_sedis; g__Acremonium; s__Acremonium_sp
OTU_21	k__Fungi; p__Ascomycota; c__Sordariomycetes; o__Hypocreales; f__Bionectriaceae; g__Gliomastix; s__Gliomastix_sp
OTU_990	k__Fungi; p__Ascomycota; c__Dothideomycetes; o__Pleosporales; f__Lophiostomataceae; g__Lophiostoma; s__Lophiostoma_sp
OTU_1660	k__Fungi; p__; c__; o__; f__; g__; s__
OTU_681	k__Fungi; p__Ascomycota; c__Saccharomycetes; o__Saccharomycetales; f__Debaryomycetaceae; g__Debaryomyces; s__Debaryomyces_hansenii
OTU_169	k__Fungi; p__Ascomycota; c__Sordariomycetes; o__Sordariales; f__Chaetomiaceae; g__Chaetomium; s__Chaetomium_sp
OTU_1351	k__Fungi; p__Basidiomycota; c__Agaricomycetes; o__Agaricales; f__Psathyrellaceae; g__Coprinopsis; s__Coprinopsis_verticillata
OTU_607	k__Fungi; p__Ascomycota; c__Dothideomycetes; o__Capnodiales; f__Dissoconiaceae; g__Ramichloridium; s__Ramichloridium_sp
OTU_190	k__Fungi; p__Ascomycota; c__Dothideomycetes; o__Capnodiales; f__Mycosphaerellaceae; g__Mycosphaerella; s__Mycosphaerella_sp
OTU_5	k__Fungi; p__Ascomycota; c__Sordariomycetes; o__Microascales; f__Microascaceae; g__unidentified; s__Microascaceae_sp
OTU_84	k__Fungi; p__; c__; o__; f__; g__; s__
OTU_38	k__Fungi; p__Mortierellomycota; c__Mortierellomycetes; o__Mortierellales; f__Mortierellaceae; g__Mortierella; s__Mortierella_sp
OTU_3764	k__Fungi; p__Ascomycota; c__Sordariomycetes; o__Hypocreales; f__Nectriaceae; g__Fusarium; s__Fusarium_sp
OTU_4999	k__Fungi; p__Ascomycota; c__Sordariomycetes; o__Hypocreales; f__Nectriaceae; g__Gibberella; s__Gibberella_intricans
OTU_423	k__Fungi; p__Basidiomycota; c__Agaricomycetes; o__Gomphales; f__Gomphaceae; g__Austrogautieria; s__Austrogautieria_macrospora
OTU_1684	k__Fungi; p__Ascomycota; c__Dothideomycetes; o__Capnodiales; f__Teratosphaeriaceae; g__Phaeothecoidea; s__Phaeothecoidea_melaleuca
OTU_125	k__Fungi; p__Mortierellomycota; c__Mortierellomycetes; o__Mortierellales; f__Mortierellaceae; g__Mortierella; s__Mortierella_sp
OTU_1241	k__Fungi; p__Ascomycota; c__Sordariomycetes; o__Hypocreales; f__Nectriaceae; g__unidentified; s__Nectriaceae_sp
OTU_144	k__Fungi; p__; c__; o__; f__; g__; s__
OTU_546	k__Fungi; p__Ascomycota; c__Leotiomycetes; o__Helotiales; f__Sclerotiniaceae; g__Sclerotinia; s__Sclerotinia_sclerotiorum
OTU_321	k__Fungi; p__Ascomycota; c__Orbiliomycetes; o__Orbiliales; f__Orbiliaceae; g__Arthrobotrys; s__Arthrobotrys_oligospora
OTU_216	k__Fungi; p__Ascomycota; c__Sordariomycetes; o__Microascales; f__Microascaceae; g__Acaulium; s__Acaulium_sp
OTU_500	k__Fungi; p__Mortierellomycota; c__Mortierellomycetes; o__Mortierellales; f__Mortierellaceae; g__Mortierella; s__Mortierella_sp
OTU_106	k__Fungi; p__Ascomycota; c__Dothideomycetes; o__Pleosporales; f__Didymellaceae; g__Didymella; s__Didymella_sp
OTU_232	k__Fungi; p__Ascomycota; c__Sordariomycetes; o__Hypocreales; f__Bionectriaceae; g__Gliomastix; s__Gliomastix_cerealis
OTU_591	k__Fungi; p__Ascomycota; c__Dothideomycetes; o__Pleosporales; f__Leptosphaeriaceae; g__Ampelomyces; s__Ampelomyces_sp
OTU_738	k__Fungi; p__Basidiomycota; c__Agaricomycetes; o__Phallales; f__Phallaceae; g__Lysurus; s__Lysurus_cruciatus
OTU_327	k__Fungi; p__Ascomycota; c__Eurotiomycetes; o__Eurotiales; f__Aspergillaceae; g__Aspergillus; s__Aspergillus_flavus
OTU_60	k__Fungi; p__Ascomycota; c__Sordariomycetes; o__Glomerellales; f__Glomerellaceae; g__Colletotrichum; s__Colletotrichum_sp
OTU_48	k__Fungi; p__; c__; o__; f__; g__; s__
OTU_72	k__Fungi; p__; c__; o__; f__; g__; s__
OTU_6592	k__Fungi; p__Ascomycota; c__Dothideomycetes; o__Capnodiales; f__Teratosphaeriaceae; g__Phaeothecoidea; s__Phaeothecoidea_melaleuca
OTU_244	k__Fungi; p__Ascomycota; c__Dothideomycetes; o__Pleosporales; f__unidentified_Pleosporales_sp; g__unidentified_Pleosporales_sp; s__Pleosporales_sp
OTU_4128	k__Fungi; p__Ascomycota; c__Sordariomycetes; o__Hypocreales; f__Nectriaceae; g__Rodentomyces; s__Rodentomyces_sp
OTU_749	k__Fungi; p__Ascomycota; c__Eurotiomycetes; o__Eurotiales; f__Aspergillaceae; g__Penicillium; s__Penicillium_philippinense
OTU_3249	k__Fungi; p__Ascomycota; c__Dothideomycetes; o__Pleosporales; f__Didymellaceae; g__Phoma; s__Phoma_sp
OTU_141	k__Fungi; p__Ascomycota; c__Dothideomycetes; o__unidentified_Dothideomycetes_sp; f__unidentified_Dothideomycetes_sp; g__unidentified_Dothideomycetes_sp; s__Dothideomycetes_sp
OTU_483	k__Fungi; p__Ascomycota; c__Lecanoromycetes; o__Peltigerales; f__Lobariaceae; g__Sticta; s__Sticta_sp
OTU_5803	k__Fungi; p__; c__; o__; f__; g__; s__
OTU_28	k__Fungi; p__; c__; o__; f__; g__; s__
OTU_8	k__Fungi; p__Basidiomycota; c__Tremellomycetes; o__Filobasidiales; f__Piskurozymaceae; g__Solicoccozyma; s__Solicoccozyma_sp
OTU_931	k__Fungi; p__Ascomycota; c__Lecanoromycetes; o__Peltigerales; f__Lobariaceae; g__Sticta; s__Sticta_sp
OTU_273	k__Fungi; p__Ascomycota; c__unidentified_Ascomycota_sp; o__unidentified_Ascomycota_sp; f__unidentified_Ascomycota_sp; g__unidentified_Ascomycota_sp; s__Ascomycota_sp
OTU_3130	k__Fungi; p__; c__; o__; f__; g__; s__
OTU_1784	k__Fungi; p__Ascomycota; c__Lecanoromycetes; o__Peltigerales; f__Lobariaceae; g__Sticta; s__Sticta_sp
OTU_5012	k__Fungi; p__Ascomycota; c__Sordariomycetes; o__Hypocreales; f__Nectriaceae; g__Gibberella; s__Gibberella_intricans
OTU_388	k__Fungi; p__; c__; o__; f__; g__; s__
OTU_294	k__Fungi; p__Ascomycota; c__Dothideomycetes; o__Capnodiales; f__Teratosphaeriaceae; g__Phaeothecoidea; s__Phaeothecoidea_melaleuca
OTU_51	k__Fungi; p__; c__; o__; f__; g__; s__
OTU_85	k__Fungi; p__Mortierellomycota; c__Mortierellomycetes; o__Mortierellales; f__Mortierellaceae; g__Mortierella; s__Mortierella_sp
OTU_3382	k__Fungi; p__Basidiomycota; c__Tremellomycetes; o__Tremellales; f__Tremellaceae; g__Cryptococcus; s__Cryptococcus_sp
OTU_262	k__Fungi; p__; c__; o__; f__; g__; s__
OTU_247	k__Fungi; p__; c__; o__; f__; g__; s__
OTU_2204	k__Fungi; p__; c__; o__; f__; g__; s__
OTU_496	k__Fungi; p__Ascomycota; c__Leotiomycetes; o__Thelebolales; f__Pseudeurotiaceae; g__Pseudeurotium; s__Pseudeurotium_sp
OTU_613	k__Fungi; p__Ascomycota; c__Dothideomycetes; o__Pleosporales; f__Pleosporaceae; g__Curvularia; s__Curvularia_sp
OTU_160	k__Fungi; p__Ascomycota; c__Sordariomycetes; o__Sordariales; f__Chaetomiaceae; g__Chaetomium; s__Chaetomium_sp
OTU_2955	k__Fungi; p__Ascomycota; c__Sordariomycetes; o__Hypocreales; f__Nectriaceae; g__Rodentomyces; s__Rodentomyces_sp
OTU_129	k__Fungi; p__Ascomycota; c__Sordariomycetes; o__Sordariales; f__Chaetomiaceae; g__unidentified; s__Chaetomiaceae_sp
OTU_414	k__Fungi; p__Ascomycota; c__Sordariomycetes; o__Hypocreales; f__Hypocreales_fam_Incertae_sedis; g__Acremonium; s__Acremonium_persicinum
OTU_26	k__Fungi; p__Ascomycota; c__Sordariomycetes; o__Hypocreales; f__Nectriaceae; g__Fusicolla; s__Fusicolla_merismoides
OTU_186	k__Fungi; p__Ascomycota; c__Sordariomycetes; o__Hypocreales; f__Nectriaceae; g__Fusarium; s__Fusarium_sp
OTU_281	k__Fungi; p__Ascomycota; c__Sordariomycetes; o__Hypocreales; f__Nectriaceae; g__Mariannaea; s__Mariannaea_elegans
OTU_815	k__Fungi; p__Basidiomycota; c__Agaricomycetes; o__unidentified_Agaricomycetes_sp; f__unidentified_Agaricomycetes_sp; g__unidentified_Agaricomycetes_sp; s__Agaricomycetes_sp
OTU_2745	k__Fungi; p__Ascomycota; c__unidentified_Ascomycota_sp; o__unidentified_Ascomycota_sp; f__unidentified_Ascomycota_sp; g__unidentified_Ascomycota_sp; s__Ascomycota_sp
OTU_3641	k__Fungi; p__; c__; o__; f__; g__; s__
OTU_338	k__Fungi; p__Chytridiomycota; c__; o__; f__; g__; s__
OTU_98	k__Fungi; p__Ascomycota; c__Eurotiomycetes; o__Eurotiales; f__Thermoascaceae; g__unidentified; s__Thermoascaceae_sp
OTU_313	k__Fungi; p__Basidiomycota; c__Tremellomycetes; o__Tremellales; f__Trimorphomycetaceae; g__unidentified; s__Trimorphomycetaceae_sp
OTU_241	k__Fungi; p__Basidiomycota; c__Microbotryomycetes; o__Sporidiobolales; f__Sporidiobolaceae; g__Rhodosporidiobolus; s__Rhodosporidiobolus_sp
OTU_149	k__Fungi; p__Ascomycota; c__Leotiomycetes; o__Erysiphales; f__Erysiphaceae; g__Microidium; s__Microidium_phyllanthi
OTU_107	k__Fungi; p__Ascomycota; c__Leotiomycetes; o__Helotiales; f__Chaetomellaceae; g__Pilidium; s__Pilidium_acerinum
OTU_343	k__Fungi; p__Ascomycota; c__Dothideomycetes; o__Capnodiales; f__Mycosphaerellaceae; g__Mycosphaerella; s__Mycosphaerella_sp
OTU_439	k__Fungi; p__Ascomycota; c__Dothideomycetes; o__Pleosporales; f__Pleosporaceae; g__Alternaria; s__Alternaria_japonica
OTU_163	k__Fungi; p__Rozellomycota; c__unidentified_Rozellomycota_sp; o__unidentified_Rozellomycota_sp; f__unidentified_Rozellomycota_sp; g__unidentified_Rozellomycota_sp; s__Rozellomycota_sp
OTU_138	k__Fungi; p__Ascomycota; c__Dothideomycetes; o__Pleosporales; f__Periconiaceae; g__Periconia; s__Periconia_sp
OTU_64	k__Fungi; p__Ascomycota; c__Sordariomycetes; o__Hypocreales; f__unidentified_Hypocreales_sp; g__unidentified_Hypocreales_sp; s__Hypocreales_sp
OTU_950	k__Fungi; p__Ascomycota; c__Sordariomycetes; o__Hypocreales; f__Clavicipitaceae; g__Paecilomyces; s__Paecilomyces_sp
OTU_6310	k__Fungi; p__; c__; o__; f__; g__; s__
OTU_841	k__Fungi; p__Ascomycota; c__Eurotiomycetes; o__Phaeomoniellales; f__unidentified_Phaeomoniellales_sp; g__unidentified_Phaeomoniellales_sp; s__Phaeomoniellales_sp
OTU_1096	k__Fungi; p__Ascomycota; c__Dothideomycetes; o__Capnodiales; f__Dissoconiaceae; g__Ramichloridium; s__Ramichloridium_sp
OTU_200	k__Fungi; p__Basidiomycota; c__Atractiellomycetes; o__Atractiellales; f__Hoehnelomycetaceae; g__Atractiella; s__Atractiella_sp
OTU_173	k__Fungi; p__Basidiomycota; c__Tremellomycetes; o__Tremellales; f__Tremellaceae; g__Cryptococcus; s__Cryptococcus_sp
OTU_2853	k__Fungi; p__Ascomycota; c__Sordariomycetes; o__Hypocreales; f__Nectriaceae; g__Fusarium; s__Fusarium_sp
OTU_6206	k__Fungi; p__Ascomycota; c__Dothideomycetes; o__Capnodiales; f__Teratosphaeriaceae; g__Pseudotaeniolina; s__Pseudotaeniolina_globosa
OTU_734	k__Fungi; p__Ascomycota; c__Sordariomycetes; o__Diaporthales; f__Diaporthaceae; g__Diaporthe; s__Diaporthe_sp
OTU_920	k__Fungi; p__Ascomycota; c__Dothideomycetes; o__Capnodiales; f__Capnodiales_fam_Incertae_sedis; g__Microcyclospora; s__Microcyclospora_tardicrescens
OTU_108	k__Fungi; p__Ascomycota; c__Sordariomycetes; o__Xylariales; f__Microdochiaceae; g__Microdochium; s__Microdochium_bolleyi
OTU_318	k__Fungi; p__; c__; o__; f__; g__; s__
OTU_3424	k__Fungi; p__Basidiomycota; c__Tremellomycetes; o__Tremellales; f__Bulleribasidiaceae; g__Vishniacozyma; s__Vishniacozyma_sp
OTU_17	k__Fungi; p__Mortierellomycota; c__Mortierellomycetes; o__Mortierellales; f__Mortierellaceae; g__unidentified; s__Mortierellaceae_sp
OTU_4239	k__Fungi; p__; c__; o__; f__; g__; s__
OTU_6201	k__Fungi; p__Ascomycota; c__Sordariomycetes; o__Hypocreales; f__Nectriaceae; g__Fusarium; s__Fusarium_redolens
OTU_134	k__Fungi; p__; c__; o__; f__; g__; s__
OTU_3533	k__Fungi; p__Ascomycota; c__Pezizomycetes; o__Pezizales; f__Pyronemataceae; g__Pseudombrophila; s__Pseudombrophila_hepatica
OTU_22	k__Fungi; p__Ascomycota; c__Dothideomycetes; o__Pleosporales; f__Pleosporaceae; g__Alternaria; s__Alternaria_alternata
OTU_6	k__Fungi; p__; c__; o__; f__; g__; s__
OTU_1550	k__Fungi; p__Ascomycota; c__Sordariomycetes; o__Sordariales; f__Chaetomiaceae; g__Chaetomium; s__Chaetomium_sp
OTU_451	k__Fungi; p__Ascomycota; c__Leotiomycetes; o__Helotiales; f__Helotiaceae; g__Tetracladium; s__Tetracladium_sp
OTU_1338	k__Fungi; p__; c__; o__; f__; g__; s__
OTU_20	k__Fungi; p__Ascomycota; c__Sordariomycetes; o__Glomerellales; f__Plectosphaerellaceae; g__Plectosphaerella; s__Plectosphaerella_niemeijerarum
OTU_502	k__Fungi; p__Ascomycota; c__Sordariomycetes; o__Glomerellales; f__Glomerellaceae; g__Colletotrichum; s__Colletotrichum_gloeosporioides
OTU_99	k__Fungi; p__Ascomycota; c__Saccharomycetes; o__Saccharomycetales; f__Phaffomycetaceae; g__Wickerhamomyces; s__Wickerhamomyces_anomalus
OTU_1883	k__Fungi; p__; c__; o__; f__; g__; s__
OTU_201	k__Fungi; p__Chytridiomycota; c__Spizellomycetes; o__Spizellomycetales; f__Spizellomycetaceae; g__Spizellomyces; s__Spizellomyces_palustris
OTU_405	k__Fungi; p__Ascomycota; c__Sordariomycetes; o__Microascales; f__unidentified_Microascales_sp; g__unidentified_Microascales_sp; s__Microascales_sp
OTU_314	k__Fungi; p__Ascomycota; c__Sordariomycetes; o__Microascales; f__Microascales_fam_Incertae_sedis; g__Wardomyces; s__Wardomyces_sp
OTU_419	k__Fungi; p__Ascomycota; c__Dothideomycetes; o__Pleosporales; f__Phaeosphaeriaceae; g__Paraphoma; s__Paraphoma_chrysanthemicola
OTU_4045	k__Fungi; p__Ascomycota; c__Sordariomycetes; o__Hypocreales; f__Nectriaceae; g__Gibberella; s__Gibberella_intricans
OTU_4182	k__Fungi; p__Basidiomycota; c__Agaricomycetes; o__Cantharellales; f__Ceratobasidiaceae; g__Ceratobasidium; s__Ceratobasidium_sp
OTU_4004	k__Fungi; p__; c__; o__; f__; g__; s__
OTU_897	k__Fungi; p__Ascomycota; c__Dothideomycetes; o__Capnodiales; f__Mycosphaerellaceae; g__Phaeophleospora; s__Phaeophleospora_stramenti
OTU_5652	k__Fungi; p__Basidiomycota; c__Microbotryomycetes; o__Sporidiobolales; f__Sporidiobolaceae; g__Sporobolomyces; s__Sporobolomyces_sp
OTU_62	k__Fungi; p__Basidiomycota; c__Agaricomycetes; o__Agaricales; f__Agaricales_fam_Incertae_sedis; g__Uncobasidium; s__Uncobasidium_sp
OTU_312	k__Fungi; p__Mortierellomycota; c__Mortierellomycetes; o__Mortierellales; f__Mortierellaceae; g__Mortierella; s__Mortierella_sp
OTU_32	k__Fungi; p__Chytridiomycota; c__Rhizophlyctidomycetes; o__Rhizophlyctidales; f__Rhizophlyctidaceae; g__Rhizophlyctis; s__Rhizophlyctis_sp
OTU_45	k__Fungi; p__; c__; o__; f__; g__; s__
OTU_492	k__Fungi; p__Basidiomycota; c__Agaricomycetes; o__Phallales; f__Phallaceae; g__Phallus; s__Phallus_mengsongensis
OTU_6092	k__Fungi; p__; c__; o__; f__; g__; s__
OTU_302	k__Fungi; p__Ascomycota; c__Sordariomycetes; o__Hypocreales; f__Nectriaceae; g__Fusarium; s__Fusarium_nematophilum
OTU_157	k__Fungi; p__Chytridiomycota; c__Spizellomycetes; o__Spizellomycetales; f__unidentified_Spizellomycetales_sp; g__unidentified_Spizellomycetales_sp; s__Spizellomycetales_sp
OTU_1423	k__Fungi; p__Ascomycota; c__Sordariomycetes; o__Sordariales; f__Chaetomiaceae; g__Trichocladium; s__Trichocladium_griseum
OTU_7020	k__Fungi; p__; c__; o__; f__; g__; s__
OTU_1265	k__Fungi; p__Ascomycota; c__Eurotiomycetes; o__Phaeomoniellales; f__unidentified_Phaeomoniellales_sp; g__unidentified_Phaeomoniellales_sp; s__Phaeomoniellales_sp
OTU_366	k__Fungi; p__Ascomycota; c__Orbiliomycetes; o__Orbiliales; f__Orbiliaceae; g__unidentified; s__Orbiliaceae_sp
OTU_171	k__Fungi; p__; c__; o__; f__; g__; s__
OTU_204	k__Fungi; p__Chytridiomycota; c__Spizellomycetes; o__Spizellomycetales; f__Powellomycetaceae; g__unidentified; s__Powellomycetaceae_sp
OTU_71	k__Fungi; p__Ascomycota; c__Dothideomycetes; o__Pleosporales; f__Sporormiaceae; g__Preussia; s__Preussia_funiculata
OTU_957	k__Fungi; p__Ascomycota; c__Dothideomycetes; o__Capnodiales; f__Mycosphaerellaceae; g__Zasmidium; s__Zasmidium_syzygii
OTU_332	k__Fungi; p__Ascomycota; c__Sordariomycetes; o__Sordariales; f__Lasiosphaeriaceae; g__Podospora; s__Podospora_cochleariformis
OTU_5305	k__Fungi; p__Ascomycota; c__Sordariomycetes; o__Hypocreales; f__Nectriaceae; g__Fusarium; s__Fusarium_sp
OTU_271	k__Fungi; p__Ascomycota; c__Eurotiomycetes; o__Eurotiales; f__Aspergillaceae; g__Aspergillus; s__Aspergillus_sp
OTU_268	k__Fungi; p__Ascomycota; c__Dothideomycetes; o__Pleosporales; f__Pleosporaceae; g__Alternaria; s__Alternaria_solani
OTU_6914	k__Fungi; p__Ascomycota; c__Sordariomycetes; o__Sordariales; f__Chaetomiaceae; g__Humicola; s__Humicola_sp
OTU_5576	k__Fungi; p__Ascomycota; c__Sordariomycetes; o__Hypocreales; f__Bionectriaceae; g__Gliomastix; s__Gliomastix_sp
OTU_1432	k__Fungi; p__; c__; o__; f__; g__; s__
OTU_1450	k__Fungi; p__; c__; o__; f__; g__; s__
OTU_1421	k__Fungi; p__; c__; o__; f__; g__; s__
OTU_6412	k__Fungi; p__Mortierellomycota; c__Mortierellomycetes; o__Mortierellales; f__Mortierellaceae; g__Mortierella; s__Mortierella_sp
OTU_67	k__Fungi; p__Chytridiomycota; c__Spizellomycetes; o__Spizellomycetales; f__Powellomycetaceae; g__Powellomyces; s__Powellomyces_sp
OTU_455	k__Fungi; p__Zoopagomycota; c__unidentified_Zoopagomycota_sp; o__unidentified_Zoopagomycota_sp; f__unidentified_Zoopagomycota_sp; g__unidentified_Zoopagomycota_sp; s__Zoopagomycota_sp
OTU_152	k__Fungi; p__Ascomycota; c__Sordariomycetes; o__Hypocreales; f__Nectriaceae; g__Stephanonectria; s__Stephanonectria_keithii
OTU_5831	k__Fungi; p__Ascomycota; c__Sordariomycetes; o__Hypocreales; f__Nectriaceae; g__Fusicolla; s__Fusicolla_merismoides
OTU_524	k__Fungi; p__Ascomycota; c__Sordariomycetes; o__Sordariales; f__Chaetomiaceae; g__Zopfiella; s__Zopfiella_erostrata
OTU_184	k__Fungi; p__Ascomycota; c__Sordariomycetes; o__Sordariales; f__Lasiosphaeriaceae; g__Schizothecium; s__Schizothecium_aloides
OTU_983	k__Fungi; p__Ascomycota; c__Sordariomycetes; o__Hypocreales; f__Hypocreales_fam_Incertae_sedis; g__Acremonium; s__Acremonium_felinum
OTU_35	k__Fungi; p__; c__; o__; f__; g__; s__
OTU_4121	k__Fungi; p__Ascomycota; c__Sordariomycetes; o__Hypocreales; f__Nectriaceae; g__Fusarium; s__Fusarium_sp
OTU_5869	k__Fungi; p__Mortierellomycota; c__Mortierellomycetes; o__Mortierellales; f__Mortierellaceae; g__Mortierella; s__Mortierella_sp
OTU_94	k__Fungi; p__; c__; o__; f__; g__; s__
OTU_52	k__Fungi; p__; c__; o__; f__; g__; s__
OTU_624	k__Fungi; p__Ascomycota; c__Sordariomycetes; o__Sordariales; f__Lasiosphaeriaceae; g__unidentified; s__Lasiosphaeriaceae_sp
OTU_6498	k__Fungi; p__; c__; o__; f__; g__; s__
OTU_276	k__Fungi; p__; c__; o__; f__; g__; s__
OTU_353	k__Fungi; p__Ascomycota; c__Sordariomycetes; o__Hypocreales; f__Bionectriaceae; g__Heleococcum; s__Heleococcum_aurantiacum
OTU_168	k__Fungi; p__Ascomycota; c__Sordariomycetes; o__Hypocreales; f__Hypocreales_fam_Incertae_sedis; g__Chlamydocillium; s__Chlamydocillium_cyanophilum
OTU_172	k__Fungi; p__; c__; o__; f__; g__; s__
OTU_5071	k__Fungi; p__; c__; o__; f__; g__; s__
OTU_113	k__Fungi; p__Basidiomycota; c__Tremellomycetes; o__Cystofilobasidiales; f__Mrakiaceae; g__Mrakia; s__Mrakia_frigida
OTU_672	k__Fungi; p__Basidiomycota; c__Agaricomycetes; o__Thelephorales; f__Thelephoraceae; g__unidentified; s__Thelephoraceae_sp
OTU_6929	k__Fungi; p__; c__; o__; f__; g__; s__
OTU_44	k__Fungi; p__Ascomycota; c__Sordariomycetes; o__Hypocreales; f__Stachybotryaceae; g__Stachybotrys; s__Stachybotrys_chlorohalonata
OTU_5799	k__Fungi; p__Ascomycota; c__Sordariomycetes; o__Hypocreales; f__Nectriaceae; g__Fusarium; s__Fusarium_neocosmosporiellum
OTU_132	k__Fungi; p__Chytridiomycota; c__; o__; f__; g__; s__
OTU_218	k__Fungi; p__Ascomycota; c__Sordariomycetes; o__Sordariales; f__Lasiosphaeriaceae; g__unidentified; s__Lasiosphaeriaceae_sp
OTU_457	k__Fungi; p__Mortierellomycota; c__Mortierellomycetes; o__Mortierellales; f__Mortierellaceae; g__Mortierella; s__Mortierella_sp
OTU_754	k__Fungi; p__; c__; o__; f__; g__; s__
OTU_7132	k__Fungi; p__Ascomycota; c__Sordariomycetes; o__Hypocreales; f__Nectriaceae; g__Fusarium; s__Fusarium_sp
OTU_6679	k__Fungi; p__Mortierellomycota; c__Mortierellomycetes; o__Mortierellales; f__unidentified_Mortierellales_sp; g__unidentified_Mortierellales_sp; s__Mortierellales_sp
OTU_4892	k__Fungi; p__Ascomycota; c__Sordariomycetes; o__Hypocreales; f__Nectriaceae; g__Fusarium; s__Fusarium_solani
OTU_1210	k__Fungi; p__Ascomycota; c__Sordariomycetes; o__Sordariales; f__Chaetomiaceae; g__Stolonocarpus; s__Stolonocarpus_gigasporus
OTU_23	k__Fungi; p__; c__; o__; f__; g__; s__
OTU_1300	k__Fungi; p__Ascomycota; c__Sordariomycetes; o__Hypocreales; f__Nectriaceae; g__Macroconia; s__Macroconia_leptosphaeriae
OTU_56	k__Fungi; p__; c__; o__; f__; g__; s__
OTU_7147	k__Fungi; p__Ascomycota; c__Sordariomycetes; o__Hypocreales; f__Ophiocordycipitaceae; g__Ophiocordyceps; s__Ophiocordyceps_sinensis
OTU_41	k__Fungi; p__Ascomycota; c__Sordariomycetes; o__Hypocreales; f__Nectriaceae; g__Fusarium; s__Fusarium_solani
OTU_261	k__Fungi; p__Ascomycota; c__Leotiomycetes; o__Thelebolales; f__Pseudeurotiaceae; g__Pseudeurotium; s__Pseudeurotium_sp
OTU_165	k__Fungi; p__; c__; o__; f__; g__; s__
OTU_4051	k__Fungi; p__Ascomycota; c__Eurotiomycetes; o__Onygenales; f__Gymnoascaceae; g__Leucothecium; s__Leucothecium_emdenii
OTU_513	k__Fungi; p__Ascomycota; c__Sordariomycetes; o__Hypocreales; f__Nectriaceae; g__Rodentomyces; s__Rodentomyces_sp
OTU_3491	k__Fungi; p__Ascomycota; c__Lecanoromycetes; o__Lecideales; f__Lecideaceae; g__Lecidea; s__Lecidea_berengeriana
OTU_499	k__Fungi; p__Ascomycota; c__Sordariomycetes; o__Hypocreales; f__Nectriaceae; g__Fusarium; s__Fusarium_sarcochroum
OTU_111	k__Fungi; p__Ascomycota; c__Sordariomycetes; o__Hypocreales; f__Hypocreaceae; g__Trichoderma; s__Trichoderma_sp
OTU_6710	k__Fungi; p__Mortierellomycota; c__Mortierellomycetes; o__Mortierellales; f__Mortierellaceae; g__Mortierella; s__Mortierella_alpina
OTU_242	k__Fungi; p__Ascomycota; c__Eurotiomycetes; o__Chaetothyriales; f__Cyphellophoraceae; g__Cyphellophora; s__Cyphellophora_sp
OTU_6439	k__Fungi; p__Ascomycota; c__Sordariomycetes; o__Hypocreales; f__Bionectriaceae; g__Clonostachys; s__Clonostachys_sp
OTU_2810	k__Fungi; p__Ascomycota; c__Sordariomycetes; o__Glomerellales; f__Plectosphaerellaceae; g__Plectosphaerella; s__Plectosphaerella_cucumerina
OTU_6437	k__Fungi; p__Ascomycota; c__Sordariomycetes; o__Hypocreales; f__Nectriaceae; g__Fusarium; s__Fusarium_sp
OTU_834	k__Fungi; p__Ascomycota; c__unidentified_Ascomycota_sp; o__unidentified_Ascomycota_sp; f__unidentified_Ascomycota_sp; g__unidentified_Ascomycota_sp; s__Ascomycota_sp
OTU_780	k__Fungi; p__Ascomycota; c__Sordariomycetes; o__Sordariales; f__unidentified_Sordariales_sp; g__unidentified_Sordariales_sp; s__Sordariales_sp
OTU_493	k__Fungi; p__Ascomycota; c__Pezizomycetes; o__Pezizales; f__Morchellaceae; g__Morchella; s__Morchella_americana
OTU_4569	k__Fungi; p__; c__; o__; f__; g__; s__
OTU_203	k__Fungi; p__Ascomycota; c__Sordariomycetes; o__Microascales; f__Microascales_fam_Incertae_sedis; g__Wardomyces; s__Wardomyces_inflatus
OTU_569	k__Fungi; p__Ascomycota; c__Sordariomycetes; o__Microascales; f__Ceratocystidaceae; g__unidentified; s__Ceratocystidaceae_sp
OTU_6359	k__Fungi; p__Ascomycota; c__Sordariomycetes; o__Glomerellales; f__Plectosphaerellaceae; g__Plectosphaerella; s__Plectosphaerella_cucumerina
OTU_229	k__Fungi; p__Ascomycota; c__Eurotiomycetes; o__Eurotiales; f__Aspergillaceae; g__Aspergillus; s__Aspergillus_sp
OTU_611	k__Fungi; p__Basidiomycota; c__Agaricomycetes; o__Cantharellales; f__Ceratobasidiaceae; g__Ceratobasidium; s__Ceratobasidium_sp
OTU_473	k__Fungi; p__Ascomycota; c__Dothideomycetes; o__Capnodiales; f__Teratosphaeriaceae; g__Phaeothecoidea; s__Phaeothecoidea_melaleuca
OTU_4642	k__Fungi; p__Ascomycota; c__Sordariomycetes; o__Microascales; f__Microascaceae; g__Lophotrichus; s__Lophotrichus_sp

## Sheet: Supplementary Table S3
Taxonomy	Firmicutes	Proteobacteria	Acidobacteriota	unidentified_Bacteria	Bacteroidota	Actinobacteria	Crenarchaeota	Actinobacteriota	Verrucomicrobiota	Chloroflexi	Others
S	0.00688	0.212946	0.173188	0.174556	0.045986	0.036615	0.019834	0.048885	0.043926	0.032202	0.204983
C	0.114216	0.182267	0.147557	0.146898	0.053542	0.046434	0.036167	0.041223	0.038536	0.023547	0.169614
O	0.185173	0.184294	0.149837	0.140368	0.034913	0.051596	0.019003	0.037608	0.032503	0.020697	0.144007
P	0.225655	0.165055	0.136289	0.131819	0.044781	0.043096	0.02204	0.036859	0.033635	0.020477	0.140295

## Sheet: Supplementary Table S4
Taxonomy	Ascomycota	Mortierellomycota	Basidiomycota	Chytridiomycota	Zoopagomycota	Glomeromycota	Basidiobolomycota	Rozellomycota	Olpidiomycota	Aphelidiomycota	Others
S	0.443132	0.074999	0.050731	0.004154	0.000392	0.000259	0	0.000336	8.4e-05	8.4e-05	0.42583
C	0.572694	0.107554	0.028254	0.0204	0.000881	0.000867	4.9e-05	7.7e-05	0.00021	1.4e-05	0.269
O	0.572687	0.082874	0.020701	0.013085	0.001084	0.000189	0.000322	3.5e-05	7.7e-05	2.1e-05	0.308926
P	0.547734	0.09335	0.040451	0.016197	0.000804	8.4e-05	7e-06	0.000322	3.5e-05	4.2e-05	0.300974
